# Supplementary material for: Interleukin-1 Gene Cluster Polymorphisms and Their Association with Coronary Artery Disease: Separate Evidences from the Largest Case-Control Study amongst North Indians and an Updated Meta-Analysis
Source: PLoS One. 2016 Apr 14;11(4):e0153480. doi: 10.1371/journal.pone.0153480 (PMC4831754; doi:10.1371/journal.pone.0153480)
Supplement: S1 Data — (ZIP) [file pone.0153480.s003.zip]

Archive with 10 entries (9 files):
- S1 Data/Case_control raw data.xls
- S1 Data/Raw Data_metaanalysis/
- S1 Data/Raw Data_metaanalysis/IL1A_4845 GT (rs17561).xlsx
- S1 Data/Raw Data_metaanalysis/IL1A_889 CT (rs1800587).xlsx
- S1 Data/Raw Data_metaanalysis/IL1B_1903 CT (rs1143627).xlsx
- S1 Data/Raw Data_metaanalysis/IL1B_3954 CT (rs1143634).xlsx
- S1 Data/Raw Data_metaanalysis/IL1B_511 CT (rs16944).xlsx
- S1 Data/Raw Data_metaanalysis/IL1B_5887 CT (rs1143633).xlsx
- S1 Data/Raw Data_metaanalysis/IL1RN_8006 TC (rs419598).xlsx
- S1 Data/Raw Data_metaanalysis/IL1RN_86bp_VNTR (PMID 14563376).xlsx
