# Supplementary material for: Interleukin-1 Gene Cluster Polymorphisms and Their Association with Coronary Artery Disease: Separate Evidences from the Largest Case-Control Study amongst North Indians and an Updated Meta-Analysis
Source: PLoS One. 2016 Apr 14;11(4):e0153480. doi: 10.1371/journal.pone.0153480 (PMC4831754; doi:10.1371/journal.pone.0153480)
Supplement: S1 Data — (ZIP) [file pone.0153480.s003.zip › S1 Data/Case_control raw data.xls]

## Sheet: Raw data Case-Control study
S_no	Type_of_case	Sex	Age	Food_habit	Diagnosis	DM	HTN	Smoking_Status	Alcoholic	F/H of CAD	TC	TG	HDL	LDL	VLDL	Non_HDL	TC_HDL_ratio	LDL_HDL_ratio	Glu_f	A889	A4845	B1903	B3953	B5887	B511	RN9589	RN8006	RN8061	RN111000	RN86VNTR
1	Control	Male	78	Non Veg	No Disease	Non DM	Normotensive	Non-Smoker	Non-Alcoholic	No F/H of CAD	159	108	35	102.4	21.6	124	4.54	2.93	79	CC	GG	CC	CC	CT	CT	AT	TT	CT	CT	1/4
2	Control	Male	56	Non Veg	No Disease	Non DM	Normotensive	Smoker	Non-Alcoholic	No F/H of CAD	195	110	57	116	22	138	3.42	2.04	80	CC	GG	CT	CC	CT	TT	AT	TT	CT	CT	1/1
3	Control	Male	49	Non Veg	No Disease	Non DM	Normotensive	Non-Smoker	Non-Alcoholic	No F/H of CAD	165	99	40	105.2	19.8	125	4.13	2.63	91	CC	GG	CT	CC	CT	CC	AA	TT	CC	TT	1/1
4	Control	Male	60	Non Veg	No Disease	Non DM	Normotensive	Smoker	Non-Alcoholic	No F/H of CAD	107	108	34	51.4	21.6	73	3.15	1.51	85	CC	GG	TT	CC	CC	CT	AA	TT	CC	TT	1/1
5	Control	Male	50	Vegetaian	No Disease	Non DM	Normotensive	Non-Smoker	Non-Alcoholic	No F/H of CAD	171	116	39	108.8	23.2	132	4.38	2.79	80	CT	GT	CT	CC	CC	CT	AA	TT	CT	TT	1/1
6	Control	Male	59	Non Veg	No Disease	Non DM	Normotensive	Non-Smoker	Alcoholic	No F/H of CAD	125	116	36	65.8	23.2	89	3.47	1.83	76	CC	GT	CT	CT	CC	CT	AA	TT	CC	CT	1/4
7	Control	Male	41	Non Veg	No Disease	Non DM	Normotensive	Non-Smoker	Non-Alcoholic	No F/H of CAD	175	103	42	112.4	20.6	133	4.17	2.68	79	CC	GG	CC	CC	CT	CT	AA	TT	TT	CT	1/2
8	Control	Male	36	Non Veg	No Disease	Non DM	Normotensive	Non-Smoker	Non-Alcoholic	No F/H of CAD	153	215	46	64	43	107	3.33	1.39	81	CC	GG	CC	CC	CC	CT	AA	TT	CC	CC	1/1
9	Control	Male	44	Non Veg	No Disease	Non DM	Normotensive	Non-Smoker	Non-Alcoholic	No F/H of CAD	119	101	32	66.8	20.2	87	3.72	2.09	90	CC	GG	CC	CT	CC	CT	AT	TT	CT	CT	1/1
10	Control	Male	34	Vegetaian	No Disease	Non DM	Normotensive	Smoker	Alcoholic	No F/H of CAD	168	152	40	97.6	30.4	128	4.2	2.44	90	CC	GG	CC	CC	TT	CC	AA	CT	CT	CT	1/4
11	Control	Female	48	Non Veg	No Disease	Non DM	Normotensive	Non-Smoker	Non-Alcoholic	No F/H of CAD	148	66	29	105.8	13.2	119	5.1	3.65	85	CC	GG	TT	CC	CC	TT	AA	TT	CT	CC	1/4
12	Control	Male	61	Vegetaian	No Disease	Non DM	Normotensive	Non-Smoker	Non-Alcoholic	No F/H of CAD	168	135	37	104	27	131	4.54	2.81	80	CC	GG	CT	CT	CC	TT	AT	TT	CC	TT	1/4
13	Control	Male	38	Vegetaian	No Disease	Non DM	Normotensive	Non-Smoker	Non-Alcoholic	No F/H of CAD	177	113	45	109.4	22.6	132	3.93	2.43	76	CT	GG	CT	CT	CT	CT	AT	TT	CC	CT	1/4
14	Control	Male	44	Non Veg	No Disease	Non DM	Normotensive	Smoker	Alcoholic	No F/H of CAD	143	284	34	52.2	56.8	109	4.21	1.54	75	CC	GG	CT	CT	CC	CC	AA	CT	CT	CT	1/4
15	Control	Male	65	Vegetaian	No Disease	Non DM	Normotensive	Non-Smoker	Non-Alcoholic	No F/H of CAD	186	160	42	112	32	144	4.43	2.67	80	CC	GT	CT	CT	CT	CC	AA	CT	CC	CC	1/4
16	Control	Male	34	Vegetaian	No Disease	Non DM	Normotensive	Non-Smoker	Non-Alcoholic	No F/H of CAD	157	175	35	87	35	122	4.49	2.49	89	CC	GT	CC	CT	CT	CT	AA	CT	CC	TT	1/4
17	Control	Male	39	Vegetaian	No Disease	Non DM	Normotensive	Smoker	Non-Alcoholic	No F/H of CAD	135	128	35	74.4	25.6	100	3.86	2.13	82	CC	GT	TT	CT	CC	CT	AA	TT	CC	TT	1/4
18	Control	Male	31	Vegetaian	No Disease	Non DM	Normotensive	Non-Smoker	Non-Alcoholic	No F/H of CAD	149	111	28	98.8	22.2	121	5.32	3.53	70	CT	GG	TT	CC	CC	CC	AA	TT	CT	CT	4/4
19	Control	Male	64	Vegetaian	No Disease	Non DM	Normotensive	Non-Smoker	Non-Alcoholic	No F/H of CAD	179	141	40	110.8	28.2	139	4.48	2.77	70	CC	GG	CT	CT	CC	CT	TT	TT	CT	CT	1/4
20	Control	Female	49	Non Veg	No Disease	Non DM	Normotensive	Non-Smoker	Non-Alcoholic	No F/H of CAD	103	108	31	50.4	21.6	72	3.32	1.63	82	CC	GG	CT	CT	CT	CT	AA	TT	CC	TT	1/4
21	Control	Male	71	Non Veg	No Disease	Non DM	Normotensive	Smoker	Alcoholic	No F/H of CAD	115	310	25	28	62	90	4.6	1.12	71	TT	GG	CT	CC	CC	CT	AT	TT	CT	TT	1/4
22	Control	Male	40	Vegetaian	No Disease	Non DM	Normotensive	Non-Smoker	Non-Alcoholic	No F/H of CAD	120	215	26	51	43	94	4.62	1.96	72	CC	GG	CT	CC	TT	CT	AT	CT	CC	CT	1/1
23	Control	Male	69	Non Veg	No Disease	Non DM	Normotensive	Non-Smoker	Non-Alcoholic	No F/H of CAD	171	137	40	103.6	27.4	131	4.28	2.59	78	CT	GG	CT	CT	CT	CC	AT	TT	CT	CT	1/1
24	Control	Male	49	Non Veg	No Disease	Non DM	Normotensive	Smoker	Alcoholic	No F/H of CAD	158	75	54	89	15	104	2.93	1.65	87	CT	GT	CT	CT	CT	CC	AT	CT	CC	TT	1/4
25	Control	Male	46	Vegetaian	No Disease	Non DM	Normotensive	Non-Smoker	Non-Alcoholic	No F/H of CAD	170	311	42	65.8	62.2	128	4.05	1.57	76	CC	GG	CT	CC	CC	CT	AA	TT	CC	TT	2/2
26	Control	Male	58	Non Veg	No Disease	Non DM	Normotensive	Non-Smoker	Non-Alcoholic	No F/H of CAD	175	214	57	75.2	42.8	118	3.07	1.32	78	CT	GT	CT	CC	CC	CT	AA	TT	CC	TT	1/4
27	Control	Male	78	Non Veg	No Disease	Non DM	Normotensive	Non-Smoker	Alcoholic	No F/H of CAD	142	128	35	81.4	25.6	107	4.06	2.33	74	CT	GT	CT	CC	CC	CC	AA	TT	TT	TT	1/1
28	Control	Male	44	Non Veg	No Disease	Non DM	Normotensive	Smoker	Non-Alcoholic	No F/H of CAD	157	98	51	86.4	19.6	106	3.08	1.69	76	CC	GG	TT	CT	TT	TT	AA	TT	CC	CC	1/1
29	Control	Male	42	Non Veg	No Disease	Non DM	Normotensive	Non-Smoker	Non-Alcoholic	No F/H of CAD	179	94	38	122.2	18.8	141	4.71	3.22	65	CC	GG	TT	CT	CT	CC	AA	TT	CC	CC	4/4
30	Control	Male	44	Vegetaian	No Disease	Non DM	Normotensive	Non-Smoker	Alcoholic	No F/H of CAD	152	341	35	48.8	68.2	117	4.34	1.39	87	CC	GG	TT	CC	TT	CC	AA	TT	CC	TT	1/1
31	Control	Male	43	Non Veg	No Disease	Non DM	Normotensive	Non-Smoker	Non-Alcoholic	No F/H of CAD	172	220	36	92	44	136	4.78	2.56	90	CC	GG	TT	CC	CC	TT	AA	TT	CT	CT	1/4
32	Control	Male	36	Vegetaian	No Disease	Non DM	Normotensive	Smoker	Non-Alcoholic	No F/H of CAD	151	98	47	84.4	19.6	104	3.21	1.8	65	CC	GT	TT	CC	CT	CC	AA	TT	CT	TT	1/4
33	Control	Male	47	Non Veg	No Disease	Non DM	Normotensive	Non-Smoker	Alcoholic	No F/H of CAD	168	181	53	78.8	36.2	115	3.17	1.49	67	CC	GG	CT	CC	CT	CT	AT	TT	CT	TT	1/1
34	Control	Male	62	Non Veg	No Disease	Non DM	Normotensive	Non-Smoker	Non-Alcoholic	No F/H of CAD	113	110	55	36	22	58	2.05	0.65	78	CC	GT	CC	CC	CT	CC	AA	TT	CC	CC	1/1
35	Control	Female	58	Non Veg	No Disease	Non DM	Normotensive	Non-Smoker	Non-Alcoholic	No F/H of CAD	144	89	52	74.2	17.8	92	2.77	1.43	78	CT	GG	CC	CC	CC	CT	AA	TT	CC	CT	1/1
36	Control	Male	54	Vegetaian	No Disease	Non DM	Normotensive	Non-Smoker	Alcoholic	No F/H of CAD	174	161	57	84.8	32.2	117	3.05	1.49	86	CC	GG	CC	CT	CC	CT	AA	TT	CC	CT	1/1
37	Control	Male	55	Vegetaian	No Disease	Non DM	Normotensive	Smoker	Non-Alcoholic	No F/H of CAD	146	108	34	90.4	21.6	112	4.29	2.66	84	CC	GG	CC	CT	CT	TT	AA	CT	CC	TT	2/4
38	Control	Male	61	Vegetaian	No Disease	Non DM	Normotensive	Non-Smoker	Non-Alcoholic	No F/H of CAD	172	139	40	104.2	27.8	132	4.3	2.61	74	CC	GG	TT	CT	CC	CT	AA	TT	CC	CT	1/1
39	Control	Male	42	Non Veg	No Disease	Non DM	Normotensive	Non-Smoker	Alcoholic	No F/H of CAD	111	98	24	67.4	19.6	87	4.63	2.81	81	CC	GT	CT	CC	CC	CC	AA	TT	CC	CT	1/1
40	Control	Male	54	Vegetaian	No Disease	Non DM	Normotensive	Non-Smoker	Non-Alcoholic	No F/H of CAD	143	106	48	73.8	21.2	95	2.98	1.54	80	CT	GG	CC	CT	CC	CC	AA	TT	CT	TT	4/4
41	Control	Male	42	Non Veg	No Disease	Non DM	Normotensive	Non-Smoker	Non-Alcoholic	No F/H of CAD	180	169	56	90.2	33.8	124	3.21	1.61	64	CC	GG	CT	CC	CT	CT	AA	TT	CC	CC	1/1
42	Control	Male	66	Non Veg	No Disease	Non DM	Normotensive	Non-Smoker	Alcoholic	No F/H of CAD	111	107	30	59.6	21.4	81	3.7	1.99	75	CT	GG	CT	CC	TT	CT	AA	TT	CC	TT	1/1
43	Control	Male	71	Vegetaian	No Disease	Non DM	Normotensive	Non-Smoker	Non-Alcoholic	No F/H of CAD	145	112	35	87.6	22.4	110	4.14	2.5	71	CC	GG	CT	CC	CC	CC	TT	CT	CC	TT	1/4
44	Control	Male	40	Non Veg	No Disease	Non DM	Normotensive	Smoker	Non-Alcoholic	No F/H of CAD	134	75	26	93	15	108	5.15	3.58	81	CC	GG	CT	CT	CC	CC	AA	TT	CT	CC	1/1
45	Control	Male	65	Non Veg	No Disease	Non DM	Normotensive	Non-Smoker	Alcoholic	No F/H of CAD	137	76	24	97.8	15.2	113	5.71	4.08	70	CC	GT	CC	CC	CT	CT	AA	TT	CT	CT	1/1
46	Control	Male	51	Non Veg	No Disease	Non DM	Normotensive	Non-Smoker	Alcoholic	No F/H of CAD	146	114	47	76.2	22.8	99	3.11	1.62	65	CC	GG	CC	CC	CT	CT	AA	TT	CC	CT	1/4
47	Control	Male	70	Vegetaian	No Disease	Non DM	Normotensive	Non-Smoker	Alcoholic	No F/H of CAD	169	113	31	115.4	22.6	138	5.45	3.72	80	CT	GG	CC	CT	CC	CT	AT	TT	CC	TT	1/1
48	Control	Male	69	Non Veg	No Disease	Non DM	Normotensive	Smoker	Non-Alcoholic	No F/H of CAD	197	172	39	123.6	34.4	158	5.05	3.17	78	CC	GG	CC	CC	CC	CC	AT	TT	CT	TT	1/1
49	Control	Male	32	Vegetaian	No Disease	Non DM	Normotensive	Non-Smoker	Non-Alcoholic	No F/H of CAD	100	102	25	54.6	20.4	75	4	2.18	91	CC	GG	CT	CC	CT	TT	AT	TT	CC	CT	1/4
50	Control	Male	59	Vegetaian	No Disease	Non DM	Normotensive	Non-Smoker	Non-Alcoholic	No F/H of CAD	76	90	25	33	18	51	3.04	1.32	68	CC	GG	CT	CC	CC	CC	AA	TT	CT	TT	1/1
51	Control	Male	69	Non Veg	No Disease	Non DM	Normotensive	Non-Smoker	Non-Alcoholic	No F/H of CAD	236	138	52	156.4	27.6	184	4.54	3.01	75	CC	GT	CC	CT	CT	CC	AA	TT	TT	CT	1/1
52	Control	Male	69	Vegetaian	No Disease	Non DM	Normotensive	Smoker	Non-Alcoholic	No F/H of CAD	149	150	49	70	30	100	3.04	1.43	65	CT	GT	CT	CC	CC	TT	AA	TT	CT	CC	2/2
53	Control	Male	69	Non Veg	No Disease	Non DM	Normotensive	Non-Smoker	Alcoholic	No F/H of CAD	150	112	31	96.6	22.4	119	4.84	3.12	65	CC	GG	TT	CT	CC	CT	AT	TT	CT	TT	1/1
54	Control	Male	48	Non Veg	No Disease	Non DM	Normotensive	Smoker	Non-Alcoholic	No F/H of CAD	150	162	47	70.6	32.4	103	3.19	1.5	68	CT	GG	TT	CC	CC	CT	AA	TT	CC	CT	1/4
55	Control	Male	67	Non Veg	No Disease	Non DM	Normotensive	Non-Smoker	Non-Alcoholic	No F/H of CAD	119	100	38	61	20	81	3.13	1.61	80	CC	GG	CC	CC	CT	TT	AA	TT	CC	CC	1/2
56	Control	Male	66	Non Veg	No Disease	Non DM	Normotensive	Non-Smoker	Non-Alcoholic	No F/H of CAD	76	102	22	33.6	20.4	54	3.45	1.53	76	CT	TT	CT	CC	TT	TT	AA	TT	CT	TT	1/1
57	Control	Male	36	Vegetaian	No Disease	Non DM	Normotensive	Non-Smoker	Non-Alcoholic	No F/H of CAD	142	126	36	80.8	25.2	106	3.94	2.24	75	CT	GG	CT	CC	CT	CC	AT	TT	TT	TT	1/1
58	Control	Male	42	Non Veg	No Disease	Non DM	Normotensive	Non-Smoker	Non-Alcoholic	No F/H of CAD	175	108	40	113.4	21.6	135	4.38	2.84	89	CC	GG	CT	CC	CC	CT	TT	TT	CC	TT	1/4
59	Control	Male	47	Non Veg	No Disease	Non DM	Normotensive	Smoker	Non-Alcoholic	No F/H of CAD	149	64	57	79.2	12.8	92	2.61	1.39	88	CC	GG	TT	CC	TT	CT	AA	TT	CT	CC	1/1
60	Control	Male	39	Non Veg	No Disease	Non DM	Normotensive	Non-Smoker	Non-Alcoholic	No F/H of CAD	76	88	25	33.4	17.6	51	3.04	1.34	80	CT	GG	CT	CT	CC	CT	AA	TT	CC	CT	1/1
61	Control	Male	43	Vegetaian	No Disease	Non DM	Normotensive	Smoker	Non-Alcoholic	No F/H of CAD	177	321	36	76.8	64.2	141	4.92	2.13	80	CC	GG	CT	CC	CC	CC	AT	TT	CC	TT	1/4
62	Control	Male	64	Non Veg	No Disease	Non DM	Normotensive	Smoker	Alcoholic	No F/H of CAD	133	163	28	72.4	32.6	105	4.75	2.59	69	CC	GT	CC	CC	CT	TT	AT	TT	CT	CT	1/4
63	Control	Male	64	Non Veg	No Disease	Non DM	Normotensive	Smoker	Alcoholic	No F/H of CAD	133	163	28	72.4	32.6	105	4.75	2.59	74	CC	GT	CC	CC	CC	CC	TT	CT	CT	CT	1/4
64	Control	Male	33	Non Veg	No Disease	Non DM	Normotensive	Smoker	Alcoholic	No F/H of CAD	156	140	51	77	28	105	3.06	1.51	75	CT	GG	CC	CC	CC	CT	AA	TT	CT	TT	1/4
65	Control	Male	71	Non Veg	No Disease	Non DM	Normotensive	Non-Smoker	Non-Alcoholic	No F/H of CAD	135	72	30	90.6	14.4	105	4.5	3.02	78	CC	GG	CC	CC	CT	CT	AT	TT	CC	TT	1/2
66	Control	Male	46	Vegetaian	No Disease	Non DM	Normotensive	Smoker	Non-Alcoholic	No F/H of CAD	147	79	54	77.2	15.8	93	2.72	1.43	76	CC	GG	CT	CC	CC	CC	AA	TT	CT	CT	1/4
67	Control	Male	67	Vegetaian	No Disease	Non DM	Normotensive	Smoker	Alcoholic	No F/H of CAD	164	233	40	77.4	46.6	124	4.1	1.94	78	CT	GG	TT	TT	CC	CT	AA	TT	CC	TT	1/2
68	Control	Male	56	Vegetaian	No Disease	Non DM	Normotensive	Non-Smoker	Alcoholic	No F/H of CAD	148	57	48	88.6	11.4	100	3.08	1.85	77	CC	GT	CC	TT	CT	CC	AA	TT	CC	CT	1/4
69	Control	Male	62	Vegetaian	No Disease	Non DM	Normotensive	Smoker	Non-Alcoholic	No F/H of CAD	157	135	33	97	27	124	4.76	2.94	79	CC	GG	CC	CC	CC	CC	AT	TT	CC	CT	1/4
70	Control	Male	45	Non Veg	No Disease	Non DM	Normotensive	Smoker	Non-Alcoholic	No F/H of CAD	172	347	37	65.6	69.4	135	4.65	1.77	74	CC	GG	CC	CC	CT	CT	TT	CT	CC	CT	1/1
71	Control	Male	53	Vegetaian	No Disease	Non DM	Normotensive	Non-Smoker	Non-Alcoholic	No F/H of CAD	130	115	26	81	23	104	5	3.12	81	CC	GT	CC	CT	CT	CT	AT	CT	CT	TT	1/1
72	Control	Male	52	Non Veg	No Disease	Non DM	Normotensive	Non-Smoker	Alcoholic	No F/H of CAD	142	88	37	87.4	17.6	105	3.84	2.36	85	CC	GG	TT	CC	CT	CT	AT	TT	CC	TT	1/4
73	Control	Female	42	Vegetaian	No Disease	Non DM	Normotensive	Smoker	Non-Alcoholic	No F/H of CAD	200	209	42	116.2	41.8	158	4.76	2.77	74	CC	GG	CT	CT	TT	CT	AA	TT	CT	TT	1/2
74	Control	Male	44	Vegetaian	No Disease	Non DM	Normotensive	Non-Smoker	Alcoholic	No F/H of CAD	129	253	25	53.4	50.6	104	5.16	2.14	72	CT	GG	CC	CC	CC	CT	TT	TT	CC	CT	1/4
75	Control	Male	59	Vegetaian	No Disease	Non DM	Normotensive	Non-Smoker	Non-Alcoholic	No F/H of CAD	151	103	49	81.4	20.6	102	3.08	1.66	76	CC	GG	CC	CC	CT	CT	AT	TT	TT	TT	1/1
76	Control	Male	40	Non Veg	No Disease	Non DM	Normotensive	Non-Smoker	Non-Alcoholic	No F/H of CAD	150	81	55	78.8	16.2	95	2.73	1.43	77	CC	GT	CT	CT	TT	TT	AA	TT	CC	TT	1/2
77	Control	Male	72	Vegetaian	No Disease	Non DM	Normotensive	Smoker	Non-Alcoholic	No F/H of CAD	213	127	51	136.6	25.4	162	4.18	2.68	76	CC	GG	CT	CT	CC	CC	AT	TT	CC	CT	4/4
78	Control	Male	68	Non Veg	No Disease	Non DM	Normotensive	Non-Smoker	Alcoholic	No F/H of CAD	136	120	35	77	24	101	3.89	2.2	78	CC	GG	CT	CT	CC	CC	AA	TT	CC	TT	1/1
79	Control	Male	67	Non Veg	No Disease	Non DM	Normotensive	Smoker	Alcoholic	No F/H of CAD	139	120	26	89	24	113	5.35	3.42	81	CC	GG	CT	CC	CC	CC	AT	TT	CC	CT	1/4
80	Control	Male	51	Vegetaian	No Disease	Non DM	Normotensive	Non-Smoker	Alcoholic	No F/H of CAD	167	174	45	87.2	34.8	122	3.71	1.94	87	CC	GG	TT	CT	CC	CT	AA	TT	CT	TT	1/4
81	Control	Female	60	Non Veg	No Disease	Non DM	Normotensive	Non-Smoker	Alcoholic	No F/H of CAD	125	149	25	70.2	29.8	100	5	2.81	80	CC	GG	CC	CT	CC	TT	AA	TT	CT	CC	1/1
82	Control	Female	55	Non Veg	No Disease	Non DM	Normotensive	Non-Smoker	Non-Alcoholic	No F/H of CAD	133	208	31	60.4	41.6	102	4.29	1.95	84	CC	GG	CC	CC	CC	CT	TT	CT	CT	CT	1/1
83	Control	Male	47	Vegetaian	No Disease	Non DM	Normotensive	Non-Smoker	Non-Alcoholic	No F/H of CAD	174	77	54	104.6	15.4	120	3.22	1.94	78	CC	GT	CT	CC	CT	CT	AT	TT	CC	CT	1/1
84	Control	Male	52	Vegetaian	No Disease	Non DM	Normotensive	Smoker	Non-Alcoholic	No F/H of CAD	141	88	32	91.4	17.6	109	4.41	2.86	76	CT	GG	CT	CC	TT	CT	AA	TT	CC	CT	1/4
85	Control	Male	49	Vegetaian	No Disease	Non DM	Normotensive	Non-Smoker	Non-Alcoholic	No F/H of CAD	161	187	38	85.6	37.4	123	4.24	2.25	89	CC	GT	CC	TT	CT	CC	TT	TT	TT	TT	1/2
86	Control	Male	65	Vegetaian	No Disease	Non DM	Normotensive	Smoker	Non-Alcoholic	No F/H of CAD	186	160	40	114	32	146	4.65	2.85	81	CC	GG	CT	CC	CT	TT	AA	TT	CC	TT	2/2
87	Control	Male	69	Vegetaian	No Disease	Non DM	Normotensive	Non-Smoker	Non-Alcoholic	No F/H of CAD	105	175	25	45	35	80	4.2	1.8	71	CC	TT	TT	CT	CC	CT	AA	TT	CC	TT	1/1
88	Control	Male	31	Vegetaian	No Disease	Non DM	Normotensive	Non-Smoker	Non-Alcoholic	No F/H of CAD	133	119	26	83.2	23.8	107	5.12	3.2	78	CC	GT	CT	CC	CT	CT	AT	CT	CT	CT	1/1
89	Control	Female	47	Non Veg	No Disease	Non DM	Normotensive	Non-Smoker	Alcoholic	No F/H of CAD	176	240	51	77	48	125	3.45	1.51	79	CC	GT	CT	CC	CC	CT	AT	TT	CT	TT	1/4
90	Control	Male	32	Vegetaian	No Disease	Non DM	Normotensive	Non-Smoker	Alcoholic	No F/H of CAD	147	102	31	95.6	20.4	116	4.74	3.08	84	CC	GG	CT	CC	CC	CC	AT	TT	CT	TT	1/1
91	Control	Male	36	Non Veg	No Disease	Non DM	Normotensive	Smoker	Non-Alcoholic	No F/H of CAD	125	93	28	78.4	18.6	97	4.46	2.8	87	CC	GG	CT	CC	CC	CT	AT	TT	CC	TT	1/1
92	Control	Male	64	Vegetaian	No Disease	Non DM	Normotensive	Non-Smoker	Non-Alcoholic	No F/H of CAD	195	149	41	124.2	29.8	154	4.76	3.03	71	CC	GG	TT	CC	CC	CC	AA	TT	CT	CT	1/4
93	Control	Male	67	Vegetaian	No Disease	Non DM	Normotensive	Non-Smoker	Non-Alcoholic	No F/H of CAD	202	101	40	141.8	20.2	162	5.05	3.55	81	CC	GG	CC	CC	CC	CC	AA	TT	CC	TT	1/2
94	Control	Female	49	Non Veg	No Disease	Non DM	Normotensive	Non-Smoker	Non-Alcoholic	No F/H of CAD	129	68	25	90.4	13.6	104	5.16	3.62	81	TT	GG	CC	CC	CT	TT	AT	TT	CT	CT	1/1
95	Control	Male	81	Vegetaian	No Disease	Non DM	Normotensive	Non-Smoker	Non-Alcoholic	No F/H of CAD	166	106	42	102.8	21.2	124	3.95	2.45	87	CC	GG	CT	CC	CC	CC	AA	TT	CC	TT	1/4
96	Control	Male	31	Vegetaian	No Disease	Non DM	Normotensive	Smoker	Non-Alcoholic	No F/H of CAD	139	131	35	77.8	26.2	104	3.97	2.22	89	CC	GT	CC	CT	CT	TT	TT	TT	CT	CT	1/1
97	Control	Male	60	Vegetaian	No Disease	Non DM	Normotensive	Non-Smoker	Alcoholic	No F/H of CAD	143	132	43	73.6	26.4	100	3.33	1.71	76	CC	GG	CT	CT	CT	CT	AA	TT	CC	TT	1/1
98	Control	Male	64	Non Veg	No Disease	Non DM	Normotensive	Non-Smoker	Non-Alcoholic	No F/H of CAD	153	262	31	69.6	52.4	122	4.94	2.25	77	CT	GG	CC	CC	CT	CT	AT	TT	CT	CT	1/1
99	Control	Male	35	Non Veg	No Disease	Non DM	Normotensive	Non-Smoker	Alcoholic	No F/H of CAD	149	68	50	85.4	13.6	99	2.98	1.71	78	CC	GT	TT	CT	CT	CT	AT	TT	CC	TT	1/1
100	Control	Male	49	Vegetaian	No Disease	Non DM	Normotensive	Smoker	Non-Alcoholic	No F/H of CAD	155	149	50	75.2	29.8	105	3.1	1.5	75	CC	GG	CT	CC	CC	CT	AT	TT	TT	CT	1/1
101	Control	Male	44	Vegetaian	No Disease	Non DM	Normotensive	Non-Smoker	Non-Alcoholic	No F/H of CAD	187	95	52	116	19	135	3.6	2.23	75	CC	GG	CC	CC	CC	TT	AT	TT	CT	CT	1/2
102	Control	Male	58	Vegetaian	No Disease	Non DM	Normotensive	Non-Smoker	Non-Alcoholic	No F/H of CAD	145	134	43	75.2	26.8	102	3.37	1.75	74	CC	GG	CC	CC	CC	CT	AA	TT	CT	CT	1/1
103	Control	Female	36	Non Veg	No Disease	Non DM	Normotensive	Non-Smoker	Alcoholic	No F/H of CAD	115	99	24	71.2	19.8	91	4.79	2.97	65	CC	GG	CC	CC	CT	CT	AT	TT	CT	TT	1/1
104	Control	Female	46	Vegetaian	No Disease	Non DM	Normotensive	Smoker	Non-Alcoholic	No F/H of CAD	147	234	31	69.2	46.8	116	4.74	2.23	67	CC	GT	CT	CC	CC	TT	AA	TT	CC	TT	1/1
105	Control	Male	31	Non Veg	No Disease	Non DM	Normotensive	Non-Smoker	Non-Alcoholic	No F/H of CAD	112	154	24	57.2	30.8	88	4.67	2.38	84	CC	GT	CT	CC	CC	TT	AA	CT	CT	TT	1/2
106	Control	Male	37	Non Veg	No Disease	Non DM	Normotensive	Non-Smoker	Alcoholic	No F/H of CAD	110	75	24	71	15	86	4.58	2.96	91	CC	GG	CT	CC	TT	CC	AA	TT	CT	CT	1/2
107	Control	Female	39	Non Veg	No Disease	Non DM	Normotensive	Non-Smoker	Non-Alcoholic	No F/H of CAD	91	100	37	34	20	54	2.46	0.92	71	CC	GG	CT	CC	CC	CC	AA	TT	CC	CT	1/1
108	Control	Female	47	Non Veg	No Disease	Non DM	Normotensive	Non-Smoker	Non-Alcoholic	No F/H of CAD	125	86	34	73.8	17.2	91	3.68	2.17	75	CT	GG	CT	CC	CC	CT	AT	TT	CT	CC	1/4
109	Control	Female	48	Vegetaian	No Disease	Non DM	Normotensive	Non-Smoker	Non-Alcoholic	No F/H of CAD	148	66	29	105.8	13.2	119	5.1	3.65	75	CC	GG	CT	CC	CC	CT	AA	TT	CC	CT	1/2
110	Control	Female	39	Vegetaian	No Disease	Non DM	Normotensive	Non-Smoker	Alcoholic	No F/H of CAD	151	52	49	91.6	10.4	102	3.08	1.87	69	CC	GG	CC	CC	CC	CC	AA	TT	CT	CT	1/4
111	Control	Female	42	Vegetaian	No Disease	Non DM	Normotensive	Smoker	Non-Alcoholic	No F/H of CAD	210	157	52	126.6	31.4	158	4.04	2.43	76	CC	GG	CC	CC	CT	CT	AA	TT	CC	CC	1/1
112	Control	Male	40	Vegetaian	No Disease	Non DM	Normotensive	Smoker	Non-Alcoholic	No F/H of CAD	163	230	33	84	46	130	4.94	2.55	70	CC	GG	CC	CC	CT	CC	AA	TT	TT	TT	1/4
113	Control	Male	49	Vegetaian	No Disease	Non DM	Normotensive	Smoker	Non-Alcoholic	No F/H of CAD	130	115	25	82	23	105	5.2	3.28	68	CC	GT	CT	CC	CC	CT	AA	TT	CC	CT	1/1
114	Control	Female	62	Non Veg	No Disease	Non DM	Normotensive	Non-Smoker	Alcoholic	No F/H of CAD	172	139	41	103.2	27.8	131	4.2	2.52	68	CT	GT	CT	CT	CC	TT	TT	TT	CC	CT	1/2
115	Control	Male	68	Vegetaian	No Disease	Non DM	Normotensive	Smoker	Non-Alcoholic	No F/H of CAD	205	127	51	128.6	25.4	154	4.02	2.52	80	CC	GG	CC	CT	CC	CC	TT	TT	CT	TT	1/4
116	Control	Male	65	Vegetaian	No Disease	Non DM	Normotensive	Smoker	Non-Alcoholic	No F/H of CAD	166	144	40	97.2	28.8	126	4.15	2.43	87	CC	GG	CC	CT	CT	CT	AT	TT	CT	TT	1/1
117	Control	Female	75	Non Veg	No Disease	Non DM	Normotensive	Non-Smoker	Alcoholic	No F/H of CAD	133	110	36	75	22	97	3.69	2.08	78	CT	GG	CC	CC	CT	CC	AT	TT	CC	TT	1/1
118	Control	Female	30	Non Veg	No Disease	Non DM	Normotensive	Non-Smoker	Alcoholic	No F/H of CAD	131	118	26	81.4	23.6	105	5.04	3.13	81	CC	GG	CC	CC	TT	CC	AT	TT	CC	CT	1/2
119	Control	Female	32	Vegetaian	No Disease	Non DM	Normotensive	Non-Smoker	Alcoholic	No F/H of CAD	117	185	30	50	37	87	3.9	1.67	78	CC	GG	CT	CC	CT	CT	AA	TT	CT	CT	1/1
120	Control	Male	33	Vegetaian	No Disease	Non DM	Normotensive	Smoker	Non-Alcoholic	No F/H of CAD	195	318	32	99.4	63.6	163	6.09	3.11	81	CC	GT	CT	CC	CT	CC	AT	TT	CT	TT	1/4
121	Control	Male	32	Non Veg	No Disease	Non DM	Normotensive	Smoker	Non-Alcoholic	No F/H of CAD	198	320	32	102	64	166	6.19	3.19	82	CC	GG	CT	CT	CC	CT	AT	TT	CC	TT	1/1
122	Control	Female	62	Vegetaian	No Disease	Non DM	Normotensive	Non-Smoker	Non-Alcoholic	No F/H of CAD	128	97	26	82.6	19.4	102	4.92	3.18	76	CC	GG	CC	CC	CC	CT	AT	TT	CC	CT	1/4
123	Control	Male	47	Vegetaian	No Disease	Non DM	Normotensive	Non-Smoker	Non-Alcoholic	No F/H of CAD	173	125	40	108	25	133	4.33	2.7	78	CC	GG	CC	CC	CC	CT	AT	TT	CC	CT	1/1
124	Control	Male	66	Non Veg	No Disease	Non DM	Normotensive	Non-Smoker	Alcoholic	No F/H of CAD	123	149	25	68.2	29.8	98	4.92	2.73	87	CC	GG	CC	CC	CT	CT	AA	TT	CT	TT	1/1
125	Control	Male	32	Vegetaian	No Disease	Non DM	Normotensive	Smoker	Non-Alcoholic	No F/H of CAD	150	114	37	90.2	22.8	113	4.05	2.44	71	CC	GG	CC	CC	CT	TT	AA	TT	CC	TT	1/1
126	Control	Male	67	Vegetaian	No Disease	Non DM	Normotensive	Smoker	Non-Alcoholic	No F/H of CAD	108	204	25	42.2	40.8	83	4.32	1.69	81	CC	TT	CC	CC	TT	CT	AT	TT	CT	TT	1/1
127	Control	Male	39	Vegetaian	No Disease	Non DM	Normotensive	Non-Smoker	Non-Alcoholic	No F/H of CAD	185	99	50	115.2	19.8	135	3.7	2.3	80	CC	GG	CC	CC	CC	CC	AT	TT	CC	TT	1/4
128	Control	Male	68	Non Veg	No Disease	Non DM	Normotensive	Smoker	Non-Alcoholic	No F/H of CAD	109	212	25	41.6	42.4	84	4.36	1.66	85	CC	GG	CT	CC	CT	CC	AT	TT	TT	CC	1/2
129	Control	Male	33	Non Veg	No Disease	Non DM	Normotensive	Non-Smoker	Alcoholic	No F/H of CAD	110	98	22	68.4	19.6	88	5	3.11	82	CT	GT	CT	CC	CC	CC	AT	TT	CC	CC	1/1
130	Control	Male	52	Vegetaian	No Disease	Non DM	Normotensive	Smoker	Non-Alcoholic	No F/H of CAD	155	118	36	95.4	23.6	119	4.31	2.65	86	CC	GG	CT	CT	CT	CT	AT	TT	CC	CC	1/1
131	Control	Male	74	Non Veg	No Disease	Non DM	Normotensive	Smoker	Non-Alcoholic	No F/H of CAD	97	53	26	60.4	10.6	71	3.73	2.32	79	CC	GG	CT	CT	CC	CT	AT	TT	CC	CT	1/4
132	Control	Male	63	Vegetaian	No Disease	Non DM	Normotensive	Smoker	Alcoholic	No F/H of CAD	159	69	56	89.2	13.8	103	2.84	1.59	79	CC	GG	CT	CT	CT	CT	AT	TT	CC	TT	1/4
133	Control	Female	36	Non Veg	No Disease	Non DM	Normotensive	Non-Smoker	Non-Alcoholic	No F/H of CAD	177	99	50	107.2	19.8	127	3.54	2.14	79	CC	TT	CT	CC	CT	CT	AA	TT	CT	TT	1/4
134	Control	Male	33	Vegetaian	No Disease	Non DM	Normotensive	Smoker	Non-Alcoholic	No F/H of CAD	235	168	48	153.4	33.6	187	4.9	3.2	69	CC	GG	CC	CC	CC	CT	TT	TT	CT	CC	1/4
135	Control	Male	72	Vegetaian	No Disease	Non DM	Normotensive	Smoker	Non-Alcoholic	No F/H of CAD	185	218	30	111.4	43.6	155	6.17	3.71	80	CT	GG	CC	CC	CC	TT	AT	TT	CC	CC	2/2
136	Control	Male	49	Vegetaian	No Disease	Non DM	Normotensive	Non-Smoker	Alcoholic	No F/H of CAD	135	88	36	81.4	17.6	99	3.75	2.26	87	CC	GG	CC	CC	CC	CT	AT	TT	CC	CT	1/4
137	Control	Male	36	Non Veg	No Disease	Non DM	Normotensive	Non-Smoker	Non-Alcoholic	No F/H of CAD	178	88	53	107.4	17.6	125	3.36	2.03	88	CC	GG	CT	CC	CT	TT	AT	TT	CC	TT	1/4
138	Control	Female	38	Vegetaian	No Disease	Non DM	Normotensive	Non-Smoker	Non-Alcoholic	No F/H of CAD	142	146	43	69.8	29.2	99	3.3	1.62	86	CC	GG	CT	TT	CT	CT	AT	TT	CT	CT	1/4
139	Control	Male	35	Vegetaian	No Disease	Non DM	Normotensive	Smoker	Non-Alcoholic	No F/H of CAD	137	122	45	67.6	24.4	92	3.04	1.5	84	CC	GT	CT	CT	CC	CC	AT	TT	CC	CT	4/4
140	Control	Male	67	Vegetaian	No Disease	Non DM	Normotensive	Smoker	Alcoholic	No F/H of CAD	165	134	53	85.2	26.8	112	3.11	1.61	68	CC	GG	CT	CT	CC	CT	AT	TT	CC	TT	1/4
141	Control	Female	49	Non Veg	No Disease	Non DM	Normotensive	Non-Smoker	Alcoholic	No F/H of CAD	155	123	50	80.4	24.6	105	3.1	1.61	70	CC	GG	CC	CC	CT	CC	AA	TT	CC	CC	1/4
142	Control	Female	37	Non Veg	No Disease	Non DM	Normotensive	Non-Smoker	Alcoholic	No F/H of CAD	107	72	36	56.6	14.4	71	2.97	1.57	75	CC	GG	CC	CC	CC	CC	AA	CT	CC	TT	1/4
143	Control	Male	72	Non Veg	No Disease	Non DM	Normotensive	Non-Smoker	Non-Alcoholic	No F/H of CAD	190	220	35	111	44	155	5.43	3.17	68	CC	GG	CC	CT	CC	CT	AA	TT	CC	TT	1/1
144	Control	Male	45	Vegetaian	No Disease	Non DM	Normotensive	Non-Smoker	Non-Alcoholic	No F/H of CAD	129	69	25	90.2	13.8	104	5.16	3.61	89	CC	GG	TT	CT	CT	CT	AA	TT	CC	TT	1/1
145	Control	Male	51	Non Veg	No Disease	Non DM	Normotensive	Smoker	Alcoholic	No F/H of CAD	125	110	31	72	22	94	4.03	2.32	81	CC	GG	CC	CT	CT	CT	AA	TT	CT	CT	1/4
146	Control	Male	62	Vegetaian	No Disease	Non DM	Normotensive	Non-Smoker	Alcoholic	No F/H of CAD	128	109	31	75.2	21.8	97	4.13	2.43	86	CC	GG	CC	CT	CC	CC	AA	TT	CT	CT	2/2
147	Control	Male	41	Non Veg	No Disease	Non DM	Normotensive	Smoker	Alcoholic	No F/H of CAD	177	87	52	107.6	17.4	125	3.4	2.07	71	CC	GG	CT	CT	CT	TT	AA	TT	CC	TT	1/4
148	Control	Male	43	Vegetaian	No Disease	Non DM	Normotensive	Non-Smoker	Non-Alcoholic	No F/H of CAD	111	103	34	56.4	20.6	77	3.26	1.66	85	CC	GG	TT	CC	CC	CT	AA	TT	CC	CC	1/1
149	Control	Male	36	Vegetaian	No Disease	Non DM	Normotensive	Non-Smoker	Non-Alcoholic	No F/H of CAD	155	95	37	99	19	118	4.19	2.68	86	CC	GG	CT	CC	CC	CC	AA	TT	CT	CT	1/1
150	Control	Male	48	Vegetaian	No Disease	Non DM	Normotensive	Smoker	Non-Alcoholic	No F/H of CAD	107	126	25	56.8	25.2	82	4.28	2.27	76	CT	GG	CT	CC	CC	CT	AA	TT	CC	TT	4/4
151	Control	Male	37	Vegetaian	No Disease	Non DM	Normotensive	Non-Smoker	Non-Alcoholic	No F/H of CAD	257	134	55	175.2	26.8	202	4.67	3.19	71	CC	GG	CC	TT	CC	CC	AT	TT	TT	CT	1/1
152	Control	Male	70	Non Veg	No Disease	Non DM	Normotensive	Smoker	Non-Alcoholic	No F/H of CAD	172	139	41	103.2	27.8	131	4.2	2.52	68	CC	GT	CT	CC	CT	TT	AT	TT	CT	CC	1/4
153	Control	Male	63	Vegetaian	No Disease	Non DM	Normotensive	Non-Smoker	Non-Alcoholic	No F/H of CAD	119	142	25	65.6	28.4	94	4.76	2.62	87	CC	GG	CT	CC	CT	CC	AA	TT	CT	TT	1/4
154	Control	Male	43	Vegetaian	No Disease	Non DM	Normotensive	Non-Smoker	Alcoholic	No F/H of CAD	165	331	35	63.8	66.2	130	4.71	1.82	80	CT	GG	TT	CC	CC	CT	AA	TT	CT	CT	1/1
155	Control	Male	65	Vegetaian	No Disease	Non DM	Normotensive	Non-Smoker	Alcoholic	No F/H of CAD	117	99	26	71.2	19.8	91	4.5	2.74	72	CC	GG	CT	CC	CT	CT	AA	TT	CC	CC	1/1
156	Control	Male	79	Non Veg	No Disease	Non DM	Normotensive	Smoker	Non-Alcoholic	No F/H of CAD	193	112	41	129.6	22.4	152	4.71	3.16	78	CC	GG	CT	CT	CC	CC	AA	TT	CC	TT	1/1
157	Control	Male	36	Vegetaian	No Disease	Non DM	Normotensive	Non-Smoker	Non-Alcoholic	No F/H of CAD	189	199	40	109.2	39.8	149	4.73	2.73	90	CC	GG	CC	CC	CC	CC	AA	TT	CT	TT	1/1
158	Control	Male	66	Vegetaian	No Disease	Non DM	Normotensive	Non-Smoker	Non-Alcoholic	No F/H of CAD	157	135	33	97	27	124	4.76	2.94	79	CT	GT	CC	CC	CT	CT	AA	TT	CT	TT	2/4
159	Control	Male	47	Vegetaian	No Disease	Non DM	Normotensive	Smoker	Non-Alcoholic	No F/H of CAD	165	300	35	70	60	130	4.71	2	83	CT	GG	CC	CT	CC	CC	AT	TT	CC	CC	1/1
160	Control	Male	54	Non Veg	No Disease	Non DM	Normotensive	Non-Smoker	Non-Alcoholic	No F/H of CAD	153	114	47	83.2	22.8	106	3.26	1.77	82	CC	GG	CC	CC	CC	CC	AA	CT	CT	CT	1/1
161	Control	Male	63	Non Veg	No Disease	Non DM	Normotensive	Smoker	Non-Alcoholic	No F/H of CAD	86	108	32	32.4	21.6	54	2.69	1.01	78	CC	GG	TT	CC	TT	CT	AA	TT	CC	TT	4/4
162	Control	Male	75	Vegetaian	No Disease	Non DM	Normotensive	Non-Smoker	Non-Alcoholic	No F/H of CAD	107	210	26	39	42	81	4.12	1.5	70	CC	GG	TT	CT	CT	CT	AT	TT	CC	CT	1/1
163	Control	Female	68	Vegetaian	No Disease	Non DM	Normotensive	Non-Smoker	Alcoholic	No F/H of CAD	150	130	31	93	26	119	4.84	3	92	CC	GG	CT	CT	CC	TT	AT	TT	CC	CT	1/1
164	Control	Female	54	Vegetaian	No Disease	Non DM	Normotensive	Non-Smoker	Alcoholic	No F/H of CAD	116	100	26	70	20	90	4.46	2.69	90	CC	GG	CT	CT	CT	TT	AA	CT	TT	TT	1/4
165	Control	Female	58	Vegetaian	No Disease	Non DM	Normotensive	Smoker	Non-Alcoholic	No F/H of CAD	142	128	35	81.4	25.6	107	4.06	2.33	74	CC	GG	CT	CT	CC	CC	AA	CT	CT	TT	2/2
166	Control	Male	49	Vegetaian	No Disease	Non DM	Normotensive	Smoker	Non-Alcoholic	No F/H of CAD	160	161	47	80.8	32.2	113	3.4	1.72	75	CC	GG	CC	CT	CT	CT	AA	CT	CC	CT	1/1
167	Control	Male	40	Vegetaian	No Disease	Non DM	Normotensive	Non-Smoker	Non-Alcoholic	No F/H of CAD	125	110	31	72	22	94	4.03	2.32	74	CC	GG	TT	CT	TT	CC	AA	TT	CT	TT	1/4
168	Control	Female	65	Vegetaian	No Disease	Non DM	Normotensive	Non-Smoker	Alcoholic	No F/H of CAD	166	180	38	92	36	128	4.37	2.42	69	CC	GG	TT	CC	CC	CC	AA	TT	CT	CT	1/1
169	Control	Female	45	Vegetaian	No Disease	Non DM	Normotensive	Non-Smoker	Alcoholic	No F/H of CAD	244	170	50	160	34	194	4.88	3.2	84	CC	GG	CT	CT	CT	CT	TT	TT	CC	CT	1/1
170	Control	Male	47	Non Veg	No Disease	Non DM	Normotensive	Smoker	Alcoholic	No F/H of CAD	147	228	35	66.4	45.6	112	4.2	1.9	69	CC	GT	CC	CT	CC	CC	AA	TT	CC	CT	1/4
171	Control	Female	67	Non Veg	No Disease	Non DM	Normotensive	Non-Smoker	Alcoholic	No F/H of CAD	98	54	26	61.2	10.8	72	3.77	2.35	74	CC	GT	CT	CC	CT	CT	AT	TT	CT	TT	1/1
172	Control	Male	32	Vegetaian	No Disease	Non DM	Normotensive	Smoker	Non-Alcoholic	No F/H of CAD	172	139	41	103.2	27.8	131	4.2	2.52	68	CC	GG	CT	CC	TT	CT	AT	CT	CC	TT	1/1
173	Control	Male	72	Vegetaian	No Disease	Non DM	Normotensive	Smoker	Non-Alcoholic	No F/H of CAD	119	70	41	64	14	78	2.9	1.56	87	CC	GG	CT	CT	CC	CT	AT	TT	CC	TT	2/2
174	Control	Female	65	Vegetaian	No Disease	Non DM	Normotensive	Non-Smoker	Non-Alcoholic	No F/H of CAD	149	85	41	91	17	108	3.63	2.22	72	CC	GG	CT	CT	CC	CC	TT	CT	CT	CT	1/1
175	Control	Male	46	Non Veg	No Disease	Non DM	Normotensive	Non-Smoker	Non-Alcoholic	No F/H of CAD	162	177	54	72.6	35.4	108	3	1.34	70	CC	GG	CT	CC	CC	CT	AA	TT	CC	TT	1/4
176	Control	Female	56	Non Veg	No Disease	Non DM	Normotensive	Non-Smoker	Non-Alcoholic	No F/H of CAD	137	76	24	97.8	15.2	113	5.71	4.08	70	CC	GG	CT	CC	CC	TT	AA	TT	TT	TT	1/2
177	Control	Male	27	Vegetaian	No Disease	Non DM	Normotensive	Non-Smoker	Non-Alcoholic	No F/H of CAD	103	110	36	45	22	67	2.86	1.25	90	CC	GT	CT	CC	CC	CT	AA	TT	CC	CT	1/1
178	Control	Male	43	Non Veg	No Disease	Non DM	Normotensive	Smoker	Alcoholic	No F/H of CAD	102	125	25	52	25	77	4.08	2.08	75	CC	GG	TT	CT	CC	CC	AA	TT	CC	TT	1/1
179	Control	Male	34	Non Veg	No Disease	Non DM	Normotensive	Non-Smoker	Alcoholic	No F/H of CAD	159	121	35	99.8	24.2	124	4.54	2.85	71	CC	TT	TT	CT	CT	CT	AA	TT	CC	CT	1/4
180	Control	Male	49	Vegetaian	No Disease	Non DM	Normotensive	Non-Smoker	Alcoholic	No F/H of CAD	170	192	51	80.6	38.4	119	3.33	1.58	76	CC	GG	TT	CC	TT	CC	AA	TT	CT	TT	1/1
181	Control	Male	51	Vegetaian	No Disease	Non DM	Normotensive	Smoker	Non-Alcoholic	No F/H of CAD	162	160	47	83	32	115	3.45	1.77	67	CC	GG	CT	CC	CT	TT	AA	TT	CT	CC	1/1
182	Control	Male	67	Vegetaian	No Disease	Non DM	Normotensive	Smoker	Non-Alcoholic	No F/H of CAD	151	59	28	111.2	11.8	123	5.39	3.97	72	CT	GG	TT	CC	CT	CT	AA	TT	CT	CT	1/4
183	Control	Male	77	Non Veg	No Disease	Non DM	Normotensive	Non-Smoker	Non-Alcoholic	No F/H of CAD	149	140	25	96	28	124	5.96	3.84	84	CT	GG	CT	CC	CC	CC	AT	TT	CC	CT	1/4
184	Control	Male	29	Non Veg	No Disease	Non DM	Normotensive	Non-Smoker	Non-Alcoholic	No F/H of CAD	165	300	35	70	60	130	4.71	2	83	CC	GG	CC	CC	CT	TT	AA	TT	CC	CT	1/4
185	Control	Male	65	Vegetaian	No Disease	Non DM	Normotensive	Smoker	Non-Alcoholic	No F/H of CAD	168	98	35	113.4	19.6	133	4.8	3.24	85	CC	GG	CC	CC	CC	CC	AA	TT	CC	TT	1/4
186	Control	Male	49	Vegetaian	No Disease	Non DM	Normotensive	Non-Smoker	Non-Alcoholic	No F/H of CAD	152	100	49	83	20	103	3.1	1.69	84	CC	GG	CC	CT	CC	CT	AA	CT	TT	TT	1/2
187	Control	Male	57	Non Veg	No Disease	Non DM	Normotensive	Smoker	Non-Alcoholic	No F/H of CAD	148	126	44	78.8	25.2	104	3.36	1.79	82	CC	GG	CC	CT	CC	CC	AA	CT	CC	TT	1/4
188	Control	Male	42	Vegetaian	No Disease	Non DM	Normotensive	Non-Smoker	Non-Alcoholic	No F/H of CAD	257	134	55	175.2	26.8	202	4.67	3.19	71	CC	GG	TT	TT	CC	CC	AA	TT	CC	CT	1/2
189	Control	Female	29	Vegetaian	No Disease	Non DM	Normotensive	Non-Smoker	Alcoholic	No F/H of CAD	145	93	51	75.4	18.6	94	2.84	1.48	70	CC	GG	CT	CC	CC	CT	AA	TT	CT	TT	1/4
190	Control	Female	52	Non Veg	No Disease	Non DM	Normotensive	Non-Smoker	Alcoholic	No F/H of CAD	136	171	30	71.8	34.2	106	4.53	2.39	77	CC	GG	TT	CT	CT	CC	AA	TT	CT	TT	1/4
191	Control	Female	33	Vegetaian	No Disease	Non DM	Normotensive	Non-Smoker	Non-Alcoholic	No F/H of CAD	146	109	33	91.2	21.8	113	4.42	2.76	75	CC	GG	CT	CC	CC	CT	AA	TT	CT	CC	1/1
192	Control	Male	64	Non Veg	No Disease	Non DM	Normotensive	Non-Smoker	Non-Alcoholic	No F/H of CAD	127	109	30	75.2	21.8	97	4.23	2.51	86	CT	GG	CT	CC	CT	CT	AA	TT	CT	CT	1/1
193	Control	Male	44	Vegetaian	No Disease	Non DM	Normotensive	Smoker	Alcoholic	No F/H of CAD	116	100	26	70	20	90	4.46	2.69	90	CC	TT	CT	CC	CC	TT	TT	CT	CC	TT	1/4
194	Control	Male	47	Non Veg	No Disease	Non DM	Normotensive	Smoker	Alcoholic	No F/H of CAD	157	83	53	87.4	16.6	104	2.96	1.65	82	CC	GG	CT	CT	CT	CT	AA	TT	CC	CT	1/2
195	Control	Female	50	Non Veg	No Disease	Non DM	Normotensive	Non-Smoker	Non-Alcoholic	No F/H of CAD	193	96	58	115.8	19.2	135	3.33	2	88	CC	GT	CC	CC	TT	CC	AA	TT	TT	TT	1/4
196	Control	Male	42	Vegetaian	No Disease	Non DM	Normotensive	Non-Smoker	Non-Alcoholic	No F/H of CAD	142	128	35	81.4	25.6	107	4.06	2.33	74	CC	GG	CC	CC	CT	CT	AT	TT	CC	CT	1/1
197	Control	Male	43	Vegetaian	No Disease	Non DM	Normotensive	Smoker	Non-Alcoholic	No F/H of CAD	147	207	30	75.6	41.4	117	4.9	2.52	82	CC	GT	CC	CT	CT	CC	AT	TT	CT	TT	1/2
198	Control	Male	45	Non Veg	No Disease	Non DM	Normotensive	Smoker	Non-Alcoholic	No F/H of CAD	125	110	31	72	22	94	4.03	2.32	74	CC	GG	CC	CC	CC	CC	AT	TT	CC	CT	4/4
199	Control	Male	41	Non Veg	No Disease	Non DM	Normotensive	Non-Smoker	Non-Alcoholic	No F/H of CAD	169	76	54	99.8	15.2	115	3.13	1.85	76	CC	GT	CT	CC	CT	CC	AT	TT	CT	TT	1/1
200	Control	Male	74	Vegetaian	No Disease	Non DM	Normotensive	Non-Smoker	Non-Alcoholic	No F/H of CAD	166	180	38	92	36	128	4.37	2.42	69	CT	GT	CT	CC	CC	CC	AA	TT	CC	CT	1/4
201	Control	Female	65	Non Veg	No Disease	Non DM	Normotensive	Non-Smoker	Non-Alcoholic	No F/H of CAD	203	211	45	115.8	42.2	158	4.51	2.57	71	CC	GT	CC	CT	CC	CT	AA	TT	CT	CT	1/4
202	Control	Male	64	Non Veg	No Disease	Non DM	Normotensive	Non-Smoker	Non-Alcoholic	No F/H of CAD	153	262	31	69.6	52.4	122	4.94	2.25	77	CC	GG	CT	CC	CT	TT	AA	TT	CT	CT	1/1
203	Control	Male	36	Vegetaian	No Disease	Non DM	Normotensive	Smoker	Non-Alcoholic	No F/H of CAD	151	98	47	84.4	19.6	104	3.21	1.8	65	CC	GG	TT	CT	CC	CT	AT	CT	CT	TT	1/1
204	Control	Male	78	Non Veg	No Disease	Non DM	Normotensive	Non-Smoker	Non-Alcoholic	No F/H of CAD	159	108	35	102.4	21.6	124	4.54	2.93	79	CC	GG	TT	CC	CC	CC	AA	TT	CC	TT	1/1
205	Control	Male	66	Non Veg	No Disease	Non DM	Normotensive	Non-Smoker	Alcoholic	No F/H of CAD	111	107	30	59.6	21.4	81	3.7	1.99	75	CT	GG	TT	CC	CC	CT	AA	TT	CC	TT	1/4
206	Control	Male	44	Non Veg	No Disease	Non DM	Normotensive	Smoker	Alcoholic	No F/H of CAD	143	284	34	52.2	56.8	109	4.21	1.54	75	CT	GG	CT	CC	CT	TT	AA	TT	TT	CT	1/2
207	Control	Male	47	Non Veg	No Disease	Non DM	Normotensive	Non-Smoker	Alcoholic	No F/H of CAD	168	181	53	78.8	36.2	115	3.17	1.49	67	CC	GG	CT	CC	CT	CT	AT	TT	CT	CT	2/2
208	Control	Female	49	Non Veg	No Disease	Non DM	Normotensive	Non-Smoker	Non-Alcoholic	No F/H of CAD	129	68	25	90.4	13.6	104	5.16	3.62	81	CC	GG	CT	CC	CC	CC	TT	TT	CT	TT	1/1
209	Control	Male	56	Vegetaian	No Disease	Non DM	Normotensive	Non-Smoker	Alcoholic	No F/H of CAD	148	57	48	88.6	11.4	100	3.08	1.85	77	CC	GT	CC	CC	CC	CT	AA	TT	CC	CT	1/1
210	Control	Male	51	Vegetaian	No Disease	Non DM	Normotensive	Non-Smoker	Alcoholic	No F/H of CAD	167	174	45	87.2	34.8	122	3.71	1.94	87	CC	GG	CT	CT	CT	CT	AA	TT	CT	CT	1/4
211	Control	Male	52	Vegetaian	No Disease	Non DM	Normotensive	Smoker	Non-Alcoholic	No F/H of CAD	141	88	32	91.4	17.6	109	4.41	2.86	76	CC	GG	CT	CC	CC	CT	AT	TT	CC	CC	1/1
212	Control	Male	44	Vegetaian	No Disease	Non DM	Normotensive	Non-Smoker	Non-Alcoholic	No F/H of CAD	119	101	32	66.8	20.2	87	3.72	2.09	90	CC	GG	CC	CC	CC	CC	AT	TT	TT	TT	1/1
213	Control	Male	35	Vegetaian	No Disease	Non DM	Normotensive	Non-Smoker	Alcoholic	No F/H of CAD	149	68	50	85.4	13.6	99	2.98	1.71	78	CC	GG	CC	CC	CT	CT	TT	CT	CC	CT	1/4
214	Control	Male	33	Non Veg	No Disease	Non DM	Normotensive	Smoker	Alcoholic	No F/H of CAD	156	140	51	77	28	105	3.06	1.51	75	CC	GG	CC	CC	CT	CC	AA	TT	CC	CT	1/2
215	Control	Male	42	Non Veg	No Disease	Non DM	Normotensive	Non-Smoker	Non-Alcoholic	No F/H of CAD	179	94	38	122.2	18.8	141	4.71	3.22	65	CC	GG	CC	CC	CC	CC	AT	TT	TT	CC	1/1
216	Control	Male	54	Vegetaian	No Disease	Non DM	Normotensive	Non-Smoker	Alcoholic	No F/H of CAD	174	161	57	84.8	32.2	117	3.05	1.49	86	CC	GG	CT	CC	CT	TT	AA	TT	CC	TT	1/4
217	Control	Male	69	Non Veg	No Disease	Non DM	Normotensive	Smoker	Non-Alcoholic	No F/H of CAD	197	172	39	123.6	34.4	158	5.05	3.17	78	CC	GG	TT	TT	CC	CT	AA	TT	CC	TT	1/1
218	Control	Male	71	Vegetaian	No Disease	Non DM	Normotensive	Non-Smoker	Non-Alcoholic	No F/H of CAD	145	112	35	87.6	22.4	110	4.14	2.5	71	CT	GG	CC	CT	CC	CC	AA	TT	CC	CT	1/1
219	Control	Male	52	Non Veg	No Disease	Non DM	Normotensive	Non-Smoker	Alcoholic	No F/H of CAD	142	88	37	87.4	17.6	105	3.84	2.36	85	CC	GG	CC	CC	CC	CC	AT	TT	CT	CT	1/1
220	Control	Male	36	Vegetaian	No Disease	Non DM	Normotensive	Non-Smoker	Non-Alcoholic	No F/H of CAD	142	126	36	80.8	25.2	106	3.94	2.24	75	CC	GG	CC	CC	CC	CT	TT	CT	CT	TT	1/1
221	Control	Male	44	Vegetaian	No Disease	Non DM	Normotensive	Non-Smoker	Alcoholic	No F/H of CAD	129	253	25	53.4	50.6	104	5.16	2.14	72	CC	GG	CC	CT	TT	CT	AT	CC	CC	TT	1/1
222	Control	Male	64	Vegetaian	No Disease	Non DM	Normotensive	Non-Smoker	Non-Alcoholic	No F/H of CAD	195	149	41	124.2	29.8	154	4.76	3.03	71	CC	GG	TT	CC	CT	CT	AT	TT	CC	CT	1/2
223	Control	Male	55	Vegetaian	No Disease	Non DM	Normotensive	Smoker	Non-Alcoholic	No F/H of CAD	146	108	34	90.4	21.6	112	4.29	2.66	84	CC	GG	CT	CT	CC	CT	AA	TT	CC	CT	1/1
224	Control	Male	71	Non Veg	No Disease	Non DM	Normotensive	Smoker	Alcoholic	No F/H of CAD	115	310	25	28	62	90	4.6	1.12	71	CC	GG	CC	CC	CT	TT	TT	TT	CT	TT	1/1
225	Control	Male	43	Vegetaian	No Disease	Non DM	Normotensive	Smoker	Non-Alcoholic	No F/H of CAD	177	321	36	76.8	64.2	141	4.92	2.13	80	CC	GG	CC	CC	CC	CC	AT	TT	CC	TT	1/1
226	Control	Male	31	Vegetaian	No Disease	Non DM	Normotensive	Non-Smoker	Non-Alcoholic	No F/H of CAD	149	111	28	98.8	22.2	121	5.32	3.53	70	CC	GG	CT	CT	CC	CC	AA	TT	CC	TT	1/2
227	Control	Female	55	Vegetaian	No Disease	Non DM	Normotensive	Non-Smoker	Non-Alcoholic	No F/H of CAD	133	208	31	60.4	41.6	102	4.29	1.95	84	CT	GG	CT	CT	CT	TT	AT	TT	CC	TT	1/2
228	Control	Male	40	Non Veg	No Disease	Non DM	Normotensive	Non-Smoker	Non-Alcoholic	No F/H of CAD	150	81	55	78.8	16.2	95	2.73	1.43	77	CC	GG	CT	CT	CC	CC	AA	TT	CT	CC	1/1
229	Control	Male	60	Non Veg	No Disease	Non DM	Normotensive	Non-Smoker	Alcoholic	No F/H of CAD	143	132	43	73.6	26.4	100	3.33	1.71	76	CC	GG	CT	CC	CC	CT	AT	TT	CC	CC	1/4
230	Control	Female	58	Non Veg	No Disease	Non DM	Normotensive	Non-Smoker	Non-Alcoholic	No F/H of CAD	144	89	52	74.2	17.8	92	2.77	1.43	78	CC	GG	TT	CT	CT	CC	AA	TT	CC	CC	1/2
231	Control	Male	38	Vegetaian	No Disease	Non DM	Normotensive	Non-Smoker	Non-Alcoholic	No F/H of CAD	177	113	45	109.4	22.6	132	3.93	2.43	76	CC	GG	CC	CT	CC	CT	AA	TT	CC	CT	1/4
232	Control	Male	49	Vegetaian	No Disease	Non DM	Normotensive	Non-Smoker	Non-Alcoholic	No F/H of CAD	161	187	38	85.6	37.4	123	4.24	2.25	89	CC	GT	CC	CC	CC	TT	TT	CT	CC	TT	1/1
233	Control	Male	65	Vegetaian	No Disease	Non DM	Normotensive	Non-Smoker	Non-Alcoholic	No F/H of CAD	186	160	40	114	32	146	4.65	2.85	81	CT	GG	CT	CC	CT	CC	AT	TT	CT	TT	1/4
234	Control	Male	40	Non Veg	No Disease	Non DM	Normotensive	Smoker	Non-Alcoholic	No F/H of CAD	134	75	26	93	15	108	5.15	3.58	81	CC	GG	CT	CC	CC	CT	AA	TT	CT	TT	1/1
235	Control	Male	45	Non Veg	No Disease	Non DM	Normotensive	Smoker	Non-Alcoholic	No F/H of CAD	172	347	37	65.6	69.4	135	4.65	1.77	74	CC	GG	CC	CC	CT	CT	TT	TT	CC	TT	1/2
236	Control	Male	44	Vegetaian	No Disease	Non DM	Normotensive	Non-Smoker	Alcoholic	No F/H of CAD	152	341	35	48.8	68.2	117	4.34	1.39	87	CC	GG	CT	CC	CT	CC	AA	TT	CC	CT	1/4
237	Control	Male	59	Vegetaian	No Disease	Non DM	Normotensive	Non-Smoker	Non-Alcoholic	No F/H of CAD	76	90	25	33	18	51	3.04	1.32	68	CC	GG	TT	CT	CC	CT	AA	TT	CC	TT	1/1
238	Control	Male	64	Vegetaian	No Disease	Non DM	Normotensive	Non-Smoker	Non-Alcoholic	No F/H of CAD	179	141	40	110.8	28.2	139	4.48	2.77	70	CC	GG	CT	CC	TT	CT	AT	CT	CC	CT	1/1
239	Control	Male	67	Non Veg	No Disease	Non DM	Normotensive	Smoker	Alcoholic	No F/H of CAD	139	120	26	89	24	113	5.35	3.42	81	CC	GG	CT	CC	CC	CT	AT	TT	CC	CT	1/2
240	Control	Male	67	Vegetaian	No Disease	Non DM	Normotensive	Non-Smoker	Non-Alcoholic	No F/H of CAD	202	101	40	141.8	20.2	162	5.05	3.55	81	CC	GG	CT	CC	CT	CC	AT	TT	CC	TT	1/1
241	Control	Male	39	Non Veg	No Disease	Non DM	Normotensive	Non-Smoker	Non-Alcoholic	No F/H of CAD	76	88	25	33.4	17.6	51	3.04	1.34	80	CC	GG	CT	CC	TT	CT	AT	TT	CC	CC	1/4
242	Control	Male	41	Non Veg	No Disease	Non DM	Normotensive	Non-Smoker	Non-Alcoholic	No F/H of CAD	175	103	42	112.4	20.6	133	4.17	2.68	79	CC	GG	TT	CC	CC	CT	AA	TT	CC	TT	1/1
243	Control	Male	59	Vegetaian	No Disease	Non DM	Normotensive	Non-Smoker	Non-Alcoholic	No F/H of CAD	151	103	49	81.4	20.6	102	3.08	1.66	76	CC	GG	CC	CC	CC	CT	AA	TT	CC	TT	1/4
244	Control	Male	72	Vegetaian	No Disease	Non DM	Normotensive	Smoker	Non-Alcoholic	No F/H of CAD	213	127	51	136.6	25.4	162	4.18	2.68	76	CC	GG	CC	CC	CC	CT	AA	TT	CC	CC	1/1
245	Control	Male	67	Vegetaian	No Disease	Non DM	Normotensive	Smoker	Alcoholic	No F/H of CAD	164	233	40	77.4	46.6	124	4.1	1.94	78	CC	GT	CT	CC	CC	TT	AA	TT	CT	CT	1/1
246	Control	Male	81	Vegetaian	No Disease	Non DM	Normotensive	Non-Smoker	Non-Alcoholic	No F/H of CAD	166	106	42	102.8	21.2	124	3.95	2.45	87	CC	GG	CC	CT	CC	CT	TT	TT	CT	CT	1/1
247	Control	Male	61	Vegetaian	No Disease	Non DM	Normotensive	Non-Smoker	Non-Alcoholic	No F/H of CAD	168	135	37	104	27	131	4.54	2.81	80	CC	GG	CT	CT	CC	CT	AA	TT	CC	TT	1/1
248	Control	Male	62	Non Veg	No Disease	Non DM	Normotensive	Non-Smoker	Non-Alcoholic	No F/H of CAD	113	110	55	36	22	58	2.05	0.65	78	CC	GG	CC	CC	CT	CC	AT	TT	CC	CT	1/4
249	Control	Male	47	Vegetaian	No Disease	Non DM	Normotensive	Non-Smoker	Non-Alcoholic	No F/H of CAD	174	77	54	104.6	15.4	120	3.22	1.94	78	CC	GG	TT	CT	CT	CC	AT	TT	CT	CT	1/2
250	Control	Male	58	Non Veg	No Disease	Non DM	Normotensive	Non-Smoker	Non-Alcoholic	No F/H of CAD	175	214	57	75.2	42.8	118	3.07	1.32	78	CT	GG	CT	CC	CC	CT	TT	TT	CC	TT	1/1
251	Control	Male	62	Vegetaian	No Disease	Non DM	Normotensive	Smoker	Non-Alcoholic	No F/H of CAD	157	135	33	97	27	124	4.76	2.94	79	CC	GG	CC	CC	TT	CC	AT	TT	TT	CT	1/1
252	Control	Male	68	Non Veg	No Disease	Non DM	Normotensive	Non-Smoker	Alcoholic	No F/H of CAD	136	120	35	77	24	101	3.89	2.2	78	CC	GG	CC	CC	CC	TT	AA	TT	CT	CC	1/4
253	Control	Female	48	Vegetaian	No Disease	Non DM	Normotensive	Non-Smoker	Non-Alcoholic	No F/H of CAD	148	66	29	105.8	13.2	119	5.1	3.65	85	CC	GG	CC	CC	CT	CT	AT	TT	CT	TT	1/4
254	Control	Male	66	Vegetaian	No Disease	Non DM	Normotensive	Non-Smoker	Non-Alcoholic	No F/H of CAD	76	102	22	33.6	20.4	54	3.45	1.53	76	CC	GG	CT	CC	CC	CC	AA	TT	CC	CT	1/4
255	Control	Male	64	Non Veg	No Disease	Non DM	Normotensive	Smoker	Alcoholic	No F/H of CAD	133	163	28	72.4	32.6	105	4.75	2.59	74	CC	GG	CT	CC	CC	CT	AA	CT	CC	CC	1/4
256	Control	Male	69	Non Veg	No Disease	Non DM	Normotensive	Non-Smoker	Non-Alcoholic	No F/H of CAD	236	138	52	156.4	27.6	184	4.54	3.01	75	CC	GG	CT	CC	CC	CC	AA	TT	CC	TT	1/4
257	Control	Male	34	Vegetaian	No Disease	Non DM	Normotensive	Smoker	Alcoholic	No F/H of CAD	168	152	40	97.6	30.4	128	4.2	2.44	90	CC	GT	CT	CC	CC	CT	AA	TT	CT	TT	1/4
258	Control	Male	69	Non Veg	No Disease	Non DM	Normotensive	Non-Smoker	Non-Alcoholic	No F/H of CAD	171	137	40	103.6	27.4	131	4.28	2.59	78	CC	GT	CT	CC	CC	CC	AT	TT	TT	TT	1/4
259	Control	Male	47	Non Veg	No Disease	Non DM	Normotensive	Smoker	Non-Alcoholic	No F/H of CAD	149	64	57	79.2	12.8	92	2.61	1.39	88	CC	GG	CT	CC	CT	CC	AT	TT	CC	CC	1/4
260	Control	Male	49	Vegetaian	No Disease	Non DM	Normotensive	Smoker	Non-Alcoholic	No F/H of CAD	155	149	50	75.2	29.8	105	3.1	1.5	75	CC	GG	CC	CC	CC	CT	AA	TT	CT	CT	4/4
261	Control	Male	32	Vegetaian	No Disease	Non DM	Normotensive	Non-Smoker	Alcoholic	No F/H of CAD	147	102	31	95.6	20.4	116	4.74	3.08	84	CT	GG	CC	CC	TT	CT	AA	TT	CC	TT	1/4
262	Control	Male	46	Vegetaian	No Disease	Non DM	Normotensive	Non-Smoker	Non-Alcoholic	No F/H of CAD	170	311	42	65.8	62.2	128	4.05	1.57	76	CC	GG	CC	CC	CT	CC	AA	TT	CC	CT	1/4
263	Control	Female	60	Non Veg	No Disease	Non DM	Normotensive	Non-Smoker	Alcoholic	No F/H of CAD	125	149	25	70.2	29.8	100	5	2.81	80	CC	GG	CT	CC	CT	CT	AA	TT	CC	CT	1/4
264	Control	Male	40	Vegetaian	No Disease	Non DM	Normotensive	Non-Smoker	Non-Alcoholic	No F/H of CAD	120	215	26	51	43	94	4.62	1.96	72	CC	GG	CT	CT	CT	CC	TT	TT	TT	TT	1/1
265	Control	Male	42	Vegetaian	No Disease	Non DM	Normotensive	Non-Smoker	Non-Alcoholic	No F/H of CAD	180	169	56	90.2	33.8	124	3.21	1.61	64	CC	GG	CC	TT	CC	CT	TT	TT	CT	TT	1/1
266	Control	Male	36	Vegetaian	No Disease	Non DM	Normotensive	Smoker	Non-Alcoholic	No F/H of CAD	125	93	28	78.4	18.6	97	4.46	2.8	87	CC	GG	CC	CT	CC	TT	AT	TT	CC	CT	1/4
267	Control	Male	65	Non Veg	No Disease	Non DM	Normotensive	Non-Smoker	Alcoholic	No F/H of CAD	137	76	24	97.8	15.2	113	5.71	4.08	70	CC	GG	CC	CC	CC	CT	AT	TT	CT	TT	2/2
268	Control	Male	61	Vegetaian	No Disease	Non DM	Normotensive	Non-Smoker	Non-Alcoholic	No F/H of CAD	172	139	40	104.2	27.8	132	4.3	2.61	74	CC	GG	CC	CC	CC	CT	AT	TT	CC	CT	1/4
269	Control	Male	44	Non Veg	No Disease	Non DM	Normotensive	Smoker	Non-Alcoholic	No F/H of CAD	157	98	51	86.4	19.6	106	3.08	1.69	76	CT	GG	CT	CC	CC	CT	AA	TT	CC	CT	1/1
270	Control	Male	32	Vegetaian	No Disease	Non DM	Normotensive	Non-Smoker	Non-Alcoholic	No F/H of CAD	100	102	25	54.6	20.4	75	4	2.18	91	CC	GG	CT	CC	CC	CC	AT	TT	CC	CT	1/1
271	Control	Male	49	Vegetaian	No Disease	Non DM	Normotensive	Smoker	Alcoholic	No F/H of CAD	158	75	54	89	15	104	2.93	1.65	87	CC	GG	CT	CT	CT	CT	AT	TT	CC	TT	4/4
272	Control	Male	42	Vegetaian	No Disease	Non DM	Normotensive	Non-Smoker	Alcoholic	No F/H of CAD	111	98	24	67.4	19.6	87	4.63	2.81	81	CC	GG	CC	CC	CC	CC	AT	TT	CC	TT	1/1
273	Control	Male	31	Non Veg	No Disease	Non DM	Normotensive	Smoker	Non-Alcoholic	No F/H of CAD	139	131	35	77.8	26.2	104	3.97	2.22	89	CC	GT	CC	CC	CC	CC	AT	TT	CC	TT	1/4
274	Control	Male	53	Vegetaian	No Disease	Non DM	Normotensive	Non-Smoker	Non-Alcoholic	No F/H of CAD	130	115	26	81	23	104	5	3.12	81	CC	GG	CC	CC	CC	CT	AA	TT	CT	CT	1/4
275	Control	Male	71	Non Veg	No Disease	Non DM	Normotensive	Non-Smoker	Non-Alcoholic	No F/H of CAD	135	72	30	90.6	14.4	105	4.5	3.02	78	CC	GG	CC	CC	CC	CC	AA	TT	CC	TT	1/1
276	Control	Male	69	Vegetaian	No Disease	Non DM	Normotensive	Smoker	Non-Alcoholic	No F/H of CAD	105	175	25	45	35	80	4.2	1.8	71	CC	GG	CC	CC	CT	TT	AT	TT	CT	TT	1/1
277	Control	Male	42	Vegetaian	No Disease	Non DM	Normotensive	Non-Smoker	Non-Alcoholic	No F/H of CAD	175	108	40	113.4	21.6	135	4.38	2.84	89	CC	GG	CC	CC	TT	CT	AT	TT	CC	CT	1/1
278	Control	Male	67	Non Veg	No Disease	Non DM	Normotensive	Non-Smoker	Non-Alcoholic	No F/H of CAD	119	100	38	61	20	81	3.13	1.61	80	CC	GG	CT	CC	CC	CC	AT	TT	CC	TT	1/1
279	Control	Male	65	Vegetaian	No Disease	Non DM	Normotensive	Non-Smoker	Non-Alcoholic	No F/H of CAD	186	160	42	112	32	144	4.43	2.67	80	CC	GG	CT	CC	CC	CT	AT	TT	CC	CT	2/4
280	Control	Male	50	Vegetaian	No Disease	Non DM	Normotensive	Non-Smoker	Non-Alcoholic	No F/H of CAD	171	116	39	108.8	23.2	132	4.38	2.79	80	CC	GG	CT	CT	CC	CT	AT	TT	CC	TT	1/1
281	Control	Male	54	Vegetaian	No Disease	Non DM	Normotensive	Non-Smoker	Non-Alcoholic	No F/H of CAD	143	106	48	73.8	21.2	95	2.98	1.54	80	CC	GG	CT	CT	CT	CT	AT	TT	CT	CC	1/1
282	Control	Male	36	Non Veg	No Disease	Non DM	Normotensive	Non-Smoker	Non-Alcoholic	No F/H of CAD	153	215	46	64	43	107	3.33	1.39	81	CT	TT	CT	CT	CC	TT	AT	TT	CT	CT	4/4
283	Control	Male	51	Vegetaian	No Disease	Non DM	Normotensive	Non-Smoker	Alcoholic	No F/H of CAD	146	114	47	76.2	22.8	99	3.11	1.62	65	CC	GG	CT	CC	TT	CC	AA	TT	CC	CT	1/1
284	Control	Male	64	Non Veg	No Disease	Non DM	Normotensive	Smoker	Alcoholic	No F/H of CAD	133	163	28	72.4	32.6	105	4.75	2.59	69	CC	GG	CC	CC	CT	CT	AT	TT	CC	CT	1/1
285	Control	Male	34	Vegetaian	No Disease	Non DM	Normotensive	Non-Smoker	Non-Alcoholic	No F/H of CAD	157	175	35	87	35	122	4.49	2.49	89	CC	GG	CC	CC	CT	CT	AT	CT	CC	TT	1/4
286	Control	Female	42	Vegetaian	No Disease	Non DM	Normotensive	Smoker	Non-Alcoholic	No F/H of CAD	200	209	42	116.2	41.8	158	4.76	2.77	74	CC	GT	CC	CC	CC	CT	AT	TT	TT	TT	1/1
287	Control	Male	78	Non Veg	No Disease	Non DM	Normotensive	Non-Smoker	Alcoholic	No F/H of CAD	142	128	35	81.4	25.6	107	4.06	2.33	74	CC	GG	CT	CC	CC	CT	AT	TT	CC	TT	1/1
288	Control	Male	38	Vegetaian	No Disease	Non DM	Normotensive	Non-Smoker	Non-Alcoholic	No F/H of CAD	177	113	45	109.4	22.6	132	3.93	2.43	76	CT	GG	CT	CT	CC	CC	AT	TT	CC	CT	1/4
289	Control	Male	56	Non Veg	No Disease	Non DM	Normotensive	Smoker	Non-Alcoholic	No F/H of CAD	195	110	57	116	22	138	3.42	2.04	80	CC	GG	CT	CT	CT	TT	AT	TT	CT	TT	1/1
290	Control	Female	47	Non Veg	No Disease	Non DM	Normotensive	Non-Smoker	Alcoholic	No F/H of CAD	176	240	51	77	48	125	3.45	1.51	79	CC	GG	CT	CT	CT	CC	TT	TT	CT	TT	1/1
291	Control	Male	31	Vegetaian	No Disease	Non DM	Normotensive	Non-Smoker	Non-Alcoholic	No F/H of CAD	133	119	26	83.2	23.8	107	5.12	3.2	78	CC	GG	CC	CC	TT	CT	AA	TT	CT	TT	1/4
292	Control	Male	48	Vegetaian	No Disease	Non DM	Normotensive	Smoker	Non-Alcoholic	No F/H of CAD	150	162	47	70.6	32.4	103	3.19	1.5	68	CC	GG	CC	CC	CC	CT	AA	TT	CC	CT	1/1
293	Control	Male	69	Vegetaian	No Disease	Non DM	Normotensive	Non-Smoker	Alcoholic	No F/H of CAD	150	112	31	96.6	22.4	119	4.84	3.12	65	CC	GG	CC	CT	CT	CC	AA	TT	CC	TT	1/1
294	Control	Male	70	Vegetaian	No Disease	Non DM	Normotensive	Non-Smoker	Alcoholic	No F/H of CAD	169	113	31	115.4	22.6	138	5.45	3.72	80	CC	GT	TT	CT	CC	CC	AA	TT	CC	CT	2/2
295	Control	Female	49	Non Veg	No Disease	Non DM	Normotensive	Non-Smoker	Non-Alcoholic	No F/H of CAD	103	108	31	50.4	21.6	72	3.32	1.63	82	CC	GG	CC	TT	CT	CC	AA	TT	TT	TT	1/1
296	Control	Male	39	Vegetaian	No Disease	Non DM	Normotensive	Smoker	Non-Alcoholic	No F/H of CAD	135	128	35	74.4	25.6	100	3.86	2.13	82	CT	GT	CC	CT	CC	CT	AA	TT	CC	CT	1/4
297	Control	Male	49	Non Veg	No Disease	Non DM	Normotensive	Non-Smoker	Non-Alcoholic	No F/H of CAD	165	99	40	105.2	19.8	125	4.13	2.63	91	CC	GG	CT	CT	CC	CT	AA	TT	CT	TT	1/2
298	Control	Male	36	Non Veg	No Disease	Non DM	Normotensive	Non-Smoker	Non-Alcoholic	No F/H of CAD	153	215	46	64	43	107	3.33	1.39	81	CC	GG	TT	CC	CT	TT	AA	TT	CC	CT	1/1
299	Control	Male	51	Vegetaian	No Disease	Non DM	Normotensive	Non-Smoker	Alcoholic	No F/H of CAD	167	174	45	87.2	34.8	122	3.71	1.94	87	CC	GG	CT	CC	CC	TT	AA	TT	CT	TT	1/1
300	Control	Male	60	Non Veg	No Disease	Non DM	Normotensive	Smoker	Non-Alcoholic	No F/H of CAD	107	108	34	51.4	21.6	73	3.15	1.51	85	CC	GG	CT	CC	CC	CC	AA	TT	CC	CT	1/4
301	Control	Male	74	Vegetaian	No Disease	Non DM	Normotensive	Non-Smoker	Non-Alcoholic	No F/H of CAD	166	180	38	92	36	128	4.37	2.42	69	CC	GT	CC	CC	CC	CT	AT	TT	CT	TT	1/1
302	Control	Female	65	Non Veg	No Disease	Non DM	Normotensive	Non-Smoker	Non-Alcoholic	No F/H of CAD	203	211	45	115.8	42.2	158	4.51	2.57	71	CC	GT	CT	CC	TT	CC	AT	TT	CT	CC	1/1
303	Control	Male	64	Vegetaian	No Disease	Non DM	Normotensive	Non-Smoker	Non-Alcoholic	No F/H of CAD	153	262	31	69.6	52.4	122	4.94	2.25	77	CC	GG	CT	CC	CT	CC	AA	TT	CT	CT	1/4
304	Control	Male	36	Vegetaian	No Disease	Non DM	Normotensive	Smoker	Non-Alcoholic	No F/H of CAD	151	98	47	84.4	19.6	104	3.21	1.8	65	CC	GG	TT	CC	CC	CT	AA	TT	CT	TT	1/4
305	Control	Male	78	Non Veg	No Disease	Non DM	Normotensive	Non-Smoker	Non-Alcoholic	No F/H of CAD	159	108	35	102.4	21.6	124	4.54	2.93	79	CC	GG	CT	CC	CC	CC	AA	TT	CC	CT	1/4
306	Control	Male	66	Vegetaian	No Disease	Non DM	Normotensive	Non-Smoker	Alcoholic	No F/H of CAD	111	107	30	59.6	21.4	81	3.7	1.99	75	CC	GG	CT	CT	CT	CT	AA	TT	CC	CC	1/4
307	Control	Male	44	Vegetaian	No Disease	Non DM	Normotensive	Smoker	Alcoholic	No F/H of CAD	143	284	34	52.2	56.8	109	4.21	1.54	75	CC	GG	CC	CC	CC	TT	AA	TT	TT	TT	1/2
308	Control	Male	47	Vegetaian	No Disease	Non DM	Normotensive	Non-Smoker	Alcoholic	No F/H of CAD	168	181	53	78.8	36.2	115	3.17	1.49	67	CC	GT	CC	CC	CC	CT	AA	TT	CC	CT	1/4
309	Control	Female	49	Non Veg	No Disease	Non DM	Normotensive	Non-Smoker	Non-Alcoholic	No F/H of CAD	129	68	25	90.4	13.6	104	5.16	3.62	81	CC	GG	CC	CT	CC	CC	AT	TT	CT	CC	1/2
310	Control	Male	56	Vegetaian	No Disease	Non DM	Normotensive	Non-Smoker	Alcoholic	No F/H of CAD	148	57	48	88.6	11.4	100	3.08	1.85	77	CC	GG	CC	CC	CT	CT	AA	CT	CC	TT	1/4
311	Control	Male	51	Vegetaian	No Disease	Non DM	Normotensive	Non-Smoker	Alcoholic	No F/H of CAD	167	174	45	87.2	34.8	122	3.71	1.94	87	CT	GG	CT	CC	CC	TT	AA	TT	CT	TT	1/4
312	Control	Male	52	Vegetaian	No Disease	Non DM	Normotensive	Smoker	Non-Alcoholic	No F/H of CAD	141	88	32	91.4	17.6	109	4.41	2.86	76	CT	GG	TT	CT	CT	CT	AT	TT	CC	TT	1/1
313	Control	Male	44	Non Veg	No Disease	Non DM	Normotensive	Non-Smoker	Non-Alcoholic	No F/H of CAD	119	101	32	66.8	20.2	87	3.72	2.09	90	CC	GT	CT	CT	CC	CC	AT	TT	TT	CC	1/1
314	Control	Male	35	Non Veg	No Disease	Non DM	Normotensive	Non-Smoker	Alcoholic	No F/H of CAD	149	68	50	85.4	13.6	99	2.98	1.71	78	CC	GG	CT	CT	CC	CT	AA	CT	CC	CT	1/4
315	Control	Male	33	Non Veg	No Disease	Non DM	Normotensive	Smoker	Alcoholic	No F/H of CAD	156	140	51	77	28	105	3.06	1.51	75	CC	GG	CT	CT	CC	TT	AA	CT	CC	TT	1/2
316	Control	Male	42	Non Veg	No Disease	Non DM	Normotensive	Non-Smoker	Non-Alcoholic	No F/H of CAD	179	94	38	122.2	18.8	141	4.71	3.22	65	CC	GG	CC	CT	CC	CC	AA	TT	CT	CT	1/4
317	Control	Male	54	Vegetaian	No Disease	Non DM	Normotensive	Non-Smoker	Alcoholic	No F/H of CAD	174	161	57	84.8	32.2	117	3.05	1.49	86	CC	GG	TT	TT	CT	CC	AA	TT	CC	CT	1/1
318	Control	Male	69	Non Veg	No Disease	Non DM	Normotensive	Smoker	Non-Alcoholic	No F/H of CAD	197	172	39	123.6	34.4	158	5.05	3.17	78	CC	GG	TT	CC	CT	CT	AA	TT	CC	TT	1/2
319	Control	Male	71	Vegetaian	No Disease	Non DM	Normotensive	Non-Smoker	Non-Alcoholic	No F/H of CAD	145	112	35	87.6	22.4	110	4.14	2.5	71	TT	GT	CT	CT	CC	CC	TT	TT	CC	TT	4/4
320	Control	Male	52	Non Veg	No Disease	Non DM	Normotensive	Non-Smoker	Alcoholic	No F/H of CAD	142	88	37	87.4	17.6	105	3.84	2.36	85	CC	GG	TT	CT	CT	CT	AA	TT	CT	CT	1/1
321	Control	Male	36	Vegetaian	No Disease	Non DM	Normotensive	Non-Smoker	Non-Alcoholic	No F/H of CAD	142	126	36	80.8	25.2	106	3.94	2.24	75	CC	GG	CT	CC	CC	CT	AT	TT	CT	TT	1/4
322	Control	Male	44	Vegetaian	No Disease	Non DM	Normotensive	Non-Smoker	Alcoholic	No F/H of CAD	129	253	25	53.4	50.6	104	5.16	2.14	72	CT	GG	CT	CC	CC	CC	AT	CC	CC	CT	1/4
323	Control	Male	64	Vegetaian	No Disease	Non DM	Normotensive	Non-Smoker	Non-Alcoholic	No F/H of CAD	195	149	41	124.2	29.8	154	4.76	3.03	71	CC	GG	CT	CT	CT	CT	AT	TT	CC	CT	1/1
324	Control	Male	55	Vegetaian	No Disease	Non DM	Normotensive	Smoker	Non-Alcoholic	No F/H of CAD	146	108	34	90.4	21.6	112	4.29	2.66	84	CC	GG	CT	CT	CC	CT	AT	CT	CC	CT	1/1
325	Control	Male	71	Non Veg	No Disease	Non DM	Normotensive	Smoker	Alcoholic	No F/H of CAD	115	310	25	28	62	90	4.6	1.12	71	CC	GG	CT	CC	CC	CT	AA	TT	CT	TT	1/1
326	Control	Male	43	Vegetaian	No Disease	Non DM	Normotensive	Smoker	Non-Alcoholic	No F/H of CAD	177	321	36	76.8	64.2	141	4.92	2.13	80	CC	GG	CT	CC	CT	CC	AA	TT	CC	TT	1/4
327	Control	Male	31	Vegetaian	No Disease	Non DM	Normotensive	Non-Smoker	Non-Alcoholic	No F/H of CAD	149	111	28	98.8	22.2	121	5.32	3.53	70	CC	GG	CT	CC	CC	TT	AA	TT	CC	TT	1/2
328	Control	Female	55	Vegetaian	No Disease	Non DM	Normotensive	Non-Smoker	Non-Alcoholic	No F/H of CAD	133	208	31	60.4	41.6	102	4.29	1.95	84	CC	GG	TT	CT	CC	CT	AA	TT	CC	CT	2/2
329	Control	Male	40	Vegetaian	No Disease	Non DM	Normotensive	Non-Smoker	Non-Alcoholic	No F/H of CAD	150	81	55	78.8	16.2	95	2.73	1.43	77	CC	GG	TT	CT	CT	CC	AA	TT	TT	TT	1/1
330	Control	Male	60	Vegetaian	No Disease	Non DM	Normotensive	Non-Smoker	Alcoholic	No F/H of CAD	143	132	43	73.6	26.4	100	3.33	1.71	76	CC	GG	TT	CC	CC	TT	AA	TT	CC	TT	1/1
331	Control	Female	58	Non Veg	No Disease	Non DM	Normotensive	Non-Smoker	Non-Alcoholic	No F/H of CAD	144	89	52	74.2	17.8	92	2.77	1.43	78	CC	GG	TT	CC	CT	CT	AA	TT	CC	CT	1/4
332	Control	Male	38	Vegetaian	No Disease	Non DM	Normotensive	Non-Smoker	Non-Alcoholic	No F/H of CAD	177	113	45	109.4	22.6	132	3.93	2.43	76	CC	GG	TT	CC	CT	TT	AA	TT	CC	TT	1/1
333	Control	Male	49	Vegetaian	No Disease	Non DM	Normotensive	Non-Smoker	Non-Alcoholic	No F/H of CAD	161	187	38	85.6	37.4	123	4.24	2.25	89	CC	GG	CT	CC	CC	CC	AT	TT	CC	CT	1/1
334	Control	Male	65	Vegetaian	No Disease	Non DM	Normotensive	Non-Smoker	Non-Alcoholic	No F/H of CAD	186	160	40	114	32	146	4.65	2.85	81	CC	GG	CC	CC	TT	CC	AA	TT	CT	TT	1/4
335	Control	Male	40	Non Veg	No Disease	Non DM	Normotensive	Smoker	Non-Alcoholic	No F/H of CAD	134	75	26	93	15	108	5.15	3.58	81	CT	GG	CC	CC	CC	TT	AA	TT	CT	TT	1/2
336	Control	Male	45	Non Veg	No Disease	Non DM	Normotensive	Smoker	Non-Alcoholic	No F/H of CAD	172	347	37	65.6	69.4	135	4.65	1.77	74	CC	GT	CC	CT	TT	CT	AA	CT	CC	CT	1/1
337	Control	Male	44	Vegetaian	No Disease	Non DM	Normotensive	Non-Smoker	Alcoholic	No F/H of CAD	152	341	35	48.8	68.2	117	4.34	1.39	87	CT	GT	CC	CT	CT	CC	AA	CT	CC	CT	1/4
338	Control	Male	59	Vegetaian	No Disease	Non DM	Normotensive	Non-Smoker	Non-Alcoholic	No F/H of CAD	76	90	25	33	18	51	3.04	1.32	68	CC	GG	TT	CT	CC	CT	AA	TT	CC	CT	1/1
339	Control	Male	64	Vegetaian	No Disease	Non DM	Normotensive	Non-Smoker	Non-Alcoholic	No F/H of CAD	179	141	40	110.8	28.2	139	4.48	2.77	70	CC	GG	CT	CC	CC	CT	AA	TT	CC	TT	1/1
340	Control	Male	67	Non Veg	No Disease	Non DM	Normotensive	Smoker	Alcoholic	No F/H of CAD	139	120	26	89	24	113	5.35	3.42	81	CC	GG	CC	CT	CC	CT	AA	TT	CC	TT	1/1
341	Control	Male	67	Vegetaian	No Disease	Non DM	Normotensive	Non-Smoker	Non-Alcoholic	No F/H of CAD	202	101	40	141.8	20.2	162	5.05	3.55	81	CC	GG	CT	CC	CC	TT	AA	TT	CC	TT	1/1
342	Control	Male	39	Non Veg	No Disease	Non DM	Normotensive	Non-Smoker	Non-Alcoholic	No F/H of CAD	76	88	25	33.4	17.6	51	3.04	1.34	80	CC	GG	CT	CC	CC	CC	AA	TT	CC	CT	1/1
343	Control	Male	41	Non Veg	No Disease	Non DM	Normotensive	Non-Smoker	Non-Alcoholic	No F/H of CAD	175	103	42	112.4	20.6	133	4.17	2.68	79	CC	GG	CT	CC	CC	CC	TT	CT	CC	TT	1/2
344	Control	Male	59	Vegetaian	No Disease	Non DM	Normotensive	Non-Smoker	Non-Alcoholic	No F/H of CAD	151	103	49	81.4	20.6	102	3.08	1.66	76	CC	GG	CT	CT	CT	CT	AA	TT	CC	TT	1/1
345	Control	Male	72	Vegetaian	No Disease	Non DM	Normotensive	Smoker	Non-Alcoholic	No F/H of CAD	213	127	51	136.6	25.4	162	4.18	2.68	76	CC	GG	CC	CC	CT	CT	AA	TT	CC	TT	1/1
346	Control	Male	67	Vegetaian	No Disease	Non DM	Normotensive	Smoker	Alcoholic	No F/H of CAD	164	233	40	77.4	46.6	124	4.1	1.94	78	CC	GG	CC	CC	CC	CC	AT	TT	CT	CT	1/1
347	Control	Male	81	Vegetaian	No Disease	Non DM	Normotensive	Non-Smoker	Non-Alcoholic	No F/H of CAD	166	106	42	102.8	21.2	124	3.95	2.45	87	CC	GG	CC	CT	CT	TT	AT	TT	CT	TT	1/2
348	Control	Male	61	Vegetaian	No Disease	Non DM	Normotensive	Non-Smoker	Non-Alcoholic	No F/H of CAD	168	135	37	104	27	131	4.54	2.81	80	CT	GG	CC	CC	CC	CC	AT	TT	CC	CT	1/2
349	Control	Male	62	Non Veg	No Disease	Non DM	Normotensive	Non-Smoker	Non-Alcoholic	No F/H of CAD	113	110	55	36	22	58	2.05	0.65	78	CC	GT	CT	CC	CT	CC	AT	TT	CC	TT	1/1
350	Control	Male	47	Vegetaian	No Disease	Non DM	Normotensive	Non-Smoker	Non-Alcoholic	No F/H of CAD	174	77	54	104.6	15.4	120	3.22	1.94	78	CC	GG	CT	CC	CC	CT	AA	TT	CT	CT	1/4
351	Control	Male	58	Non Veg	No Disease	Non DM	Normotensive	Non-Smoker	Non-Alcoholic	No F/H of CAD	175	214	57	75.2	42.8	118	3.07	1.32	78	CC	GG	CC	TT	CC	CC	AA	TT	CC	TT	1/2
352	Control	Male	62	Vegetaian	No Disease	Non DM	Normotensive	Smoker	Non-Alcoholic	No F/H of CAD	157	135	33	97	27	124	4.76	2.94	79	CC	GG	CT	CC	CC	CC	AA	TT	TT	CT	1/4
353	Control	Male	68	Non Veg	No Disease	Non DM	Normotensive	Non-Smoker	Alcoholic	No F/H of CAD	136	120	35	77	24	101	3.89	2.2	78	CC	GG	TT	CT	CC	CC	AT	CT	TT	TT	1/1
354	Control	Female	48	Vegetaian	No Disease	Non DM	Normotensive	Non-Smoker	Non-Alcoholic	No F/H of CAD	148	66	29	105.8	13.2	119	5.1	3.65	85	CC	GG	TT	CC	CC	CT	AA	TT	CT	CT	1/4
355	Control	Male	66	Vegetaian	No Disease	Non DM	Normotensive	Non-Smoker	Non-Alcoholic	No F/H of CAD	76	102	22	33.6	20.4	54	3.45	1.53	76	CC	GG	TT	CC	CC	CT	AA	TT	CC	CT	1/1
356	Control	Male	64	Vegetaian	No Disease	Non DM	Normotensive	Smoker	Alcoholic	No F/H of CAD	133	163	28	72.4	32.6	105	4.75	2.59	74	CC	GT	CT	CC	CC	TT	AA	TT	CC	CT	1/2
357	Control	Male	69	Non Veg	No Disease	Non DM	Normotensive	Non-Smoker	Non-Alcoholic	No F/H of CAD	236	138	52	156.4	27.6	184	4.54	3.01	75	CC	GG	CT	CC	CC	CC	AT	TT	CC	TT	1/4
358	Control	Male	34	Vegetaian	No Disease	Non DM	Normotensive	Smoker	Alcoholic	No F/H of CAD	168	152	40	97.6	30.4	128	4.2	2.44	90	CT	GG	CT	CC	CT	CC	TT	TT	CT	TT	1/1
359	Control	Male	69	Non Veg	No Disease	Non DM	Normotensive	Non-Smoker	Non-Alcoholic	No F/H of CAD	171	137	40	103.6	27.4	131	4.28	2.59	78	CC	GG	TT	CC	CC	CC	AA	TT	CT	TT	1/1
360	Control	Male	47	Non Veg	No Disease	Non DM	Normotensive	Smoker	Non-Alcoholic	No F/H of CAD	149	64	57	79.2	12.8	92	2.61	1.39	88	CC	GG	CT	CT	TT	CC	AA	TT	CC	CT	1/2
361	Control	Male	49	Vegetaian	No Disease	Non DM	Normotensive	Smoker	Non-Alcoholic	No F/H of CAD	155	149	50	75.2	29.8	105	3.1	1.5	75	CC	GG	CT	CC	CT	TT	AT	TT	CT	CT	1/1
362	Control	Male	32	Vegetaian	No Disease	Non DM	Normotensive	Non-Smoker	Alcoholic	No F/H of CAD	147	102	31	95.6	20.4	116	4.74	3.08	84	CT	GG	CC	CC	CT	CC	AT	TT	CC	CC	1/4
363	Control	Male	46	Vegetaian	No Disease	Non DM	Normotensive	Non-Smoker	Non-Alcoholic	No F/H of CAD	170	311	42	65.8	62.2	128	4.05	1.57	76	CC	GG	CC	CC	CC	CC	TT	CT	CC	CT	1/1
364	Control	Female	60	Non Veg	No Disease	Non DM	Normotensive	Non-Smoker	Alcoholic	No F/H of CAD	125	149	25	70.2	29.8	100	5	2.81	80	CC	GG	CC	CC	CC	CT	AA	TT	CC	CT	1/4
365	Control	Male	40	Vegetaian	No Disease	Non DM	Normotensive	Non-Smoker	Non-Alcoholic	No F/H of CAD	120	215	26	51	43	94	4.62	1.96	72	CC	GG	CC	CC	CC	CC	AT	TT	TT	CC	1/1
366	Control	Male	42	Vegetaian	No Disease	Non DM	Normotensive	Non-Smoker	Non-Alcoholic	No F/H of CAD	180	169	56	90.2	33.8	124	3.21	1.61	64	CC	GT	CT	CC	CT	CT	AA	TT	CT	TT	1/1
367	Control	Male	36	Vegetaian	No Disease	Non DM	Normotensive	Smoker	Non-Alcoholic	No F/H of CAD	125	93	28	78.4	18.6	97	4.46	2.8	87	CC	GG	TT	TT	CT	CC	AA	TT	CC	CT	1/1
368	Control	Male	65	Non Veg	No Disease	Non DM	Normotensive	Non-Smoker	Alcoholic	No F/H of CAD	137	76	24	97.8	15.2	113	5.71	4.08	70	CT	GT	CC	CT	TT	CT	AA	TT	CT	CT	1/1
369	Control	Male	61	Vegetaian	No Disease	Non DM	Normotensive	Non-Smoker	Non-Alcoholic	No F/H of CAD	172	139	40	104.2	27.8	132	4.3	2.61	74	CC	GT	CC	CC	CC	CC	AT	TT	CC	CC	1/4
370	Control	Male	44	Non Veg	No Disease	Non DM	Normotensive	Smoker	Non-Alcoholic	No F/H of CAD	157	98	51	86.4	19.6	106	3.08	1.69	76	CC	GG	CC	CC	CT	CC	TT	CT	CC	TT	1/2
371	Control	Male	32	Vegetaian	No Disease	Non DM	Normotensive	Non-Smoker	Non-Alcoholic	No F/H of CAD	100	102	25	54.6	20.4	75	4	2.18	91	CC	GG	CC	CT	CC	CT	AT	CT	CC	TT	1/1
372	Control	Male	49	Non Veg	No Disease	Non DM	Normotensive	Smoker	Alcoholic	No F/H of CAD	158	75	54	89	15	104	2.93	1.65	87	CC	GG	CC	CC	CT	CT	AT	TT	CC	CT	1/1
373	Control	Male	42	Vegetaian	No Disease	Non DM	Normotensive	Non-Smoker	Alcoholic	No F/H of CAD	111	98	24	67.4	19.6	87	4.63	2.81	81	CC	GG	CT	CT	CC	TT	AA	TT	CC	CT	1/4
374	Control	Male	31	Vegetaian	No Disease	Non DM	Normotensive	Smoker	Non-Alcoholic	No F/H of CAD	139	131	35	77.8	26.2	104	3.97	2.22	89	CC	GG	CC	CC	CC	TT	TT	TT	CC	TT	1/4
375	Control	Male	53	Vegetaian	No Disease	Non DM	Normotensive	Non-Smoker	Non-Alcoholic	No F/H of CAD	130	115	26	81	23	104	5	3.12	81	CC	GG	CC	CC	CT	TT	AT	TT	CT	TT	1/4
376	Control	Male	71	Non Veg	No Disease	Non DM	Normotensive	Non-Smoker	Non-Alcoholic	No F/H of CAD	135	72	30	90.6	14.4	105	4.5	3.02	78	CC	GG	CT	CT	CC	CC	AA	TT	CC	CT	1/4
377	Control	Male	69	Vegetaian	No Disease	Non DM	Normotensive	Smoker	Non-Alcoholic	No F/H of CAD	105	175	25	45	35	80	4.2	1.8	71	CC	GT	CT	CT	CC	CC	AT	TT	TT	CT	1/4
378	Control	Male	42	Non Veg	No Disease	Non DM	Normotensive	Non-Smoker	Non-Alcoholic	No F/H of CAD	175	108	40	113.4	21.6	135	4.38	2.84	89	TT	GG	CT	CT	CC	CT	AA	CC	CC	TT	1/4
379	Control	Male	67	Vegetaian	No Disease	Non DM	Normotensive	Non-Smoker	Non-Alcoholic	No F/H of CAD	119	100	38	61	20	81	3.13	1.61	80	CC	GG	CT	CC	TT	CT	AT	TT	CC	TT	1/4
380	Control	Male	65	Vegetaian	No Disease	Non DM	Normotensive	Non-Smoker	Non-Alcoholic	No F/H of CAD	186	160	42	112	32	144	4.43	2.67	80	CC	GT	TT	CT	CT	CC	AA	TT	CC	TT	1/4
381	Control	Male	50	Vegetaian	No Disease	Non DM	Normotensive	Non-Smoker	Non-Alcoholic	No F/H of CAD	171	116	39	108.8	23.2	132	4.38	2.79	80	CC	GG	TT	CT	CC	CT	AA	TT	CC	TT	4/4
382	Control	Male	54	Vegetaian	No Disease	Non DM	Normotensive	Non-Smoker	Non-Alcoholic	No F/H of CAD	143	106	48	73.8	21.2	95	2.98	1.54	80	CT	GG	CC	CC	CC	CC	TT	CT	CT	CC	1/4
383	Control	Male	36	Non Veg	No Disease	Non DM	Normotensive	Non-Smoker	Non-Alcoholic	No F/H of CAD	153	215	46	64	43	107	3.33	1.39	81	CC	GG	CT	CC	CT	CC	AT	TT	CT	CC	1/4
384	Control	Male	51	Non Veg	No Disease	Non DM	Normotensive	Non-Smoker	Alcoholic	No F/H of CAD	146	114	47	76.2	22.8	99	3.11	1.62	65	CC	GG	CT	CC	CC	TT	AA	TT	CC	CC	1/4
385	Control	Male	64	Non Veg	No Disease	Non DM	Normotensive	Smoker	Alcoholic	No F/H of CAD	133	163	28	72.4	32.6	105	4.75	2.59	69	CC	GG	CC	CC	CC	CC	TT	TT	CC	CT	1/1
386	Control	Male	34	Vegetaian	No Disease	Non DM	Normotensive	Non-Smoker	Non-Alcoholic	No F/H of CAD	157	175	35	87	35	122	4.49	2.49	89	CC	GG	CT	CC	CC	CT	AA	TT	CC	TT	1/1
387	Control	Female	42	Vegetaian	No Disease	Non DM	Normotensive	Smoker	Non-Alcoholic	No F/H of CAD	200	209	42	116.2	41.8	158	4.76	2.77	74	CC	GG	TT	CT	CT	CC	AA	TT	TT	TT	1/4
388	Control	Male	78	Non Veg	No Disease	Non DM	Normotensive	Non-Smoker	Alcoholic	No F/H of CAD	142	128	35	81.4	25.6	107	4.06	2.33	74	CC	GG	CT	CC	CC	CC	AT	CT	CC	CC	2/2
389	Control	Male	38	Vegetaian	No Disease	Non DM	Normotensive	Non-Smoker	Non-Alcoholic	No F/H of CAD	177	113	45	109.4	22.6	132	3.93	2.43	76	CC	GT	CT	CC	CT	CT	AT	TT	CC	CC	1/4
390	Control	Male	56	Non Veg	No Disease	Non DM	Normotensive	Smoker	Non-Alcoholic	No F/H of CAD	195	110	57	116	22	138	3.42	2.04	80	CC	GG	CT	CC	CC	CC	AT	TT	CT	CT	1/1
391	Control	Female	47	Non Veg	No Disease	Non DM	Normotensive	Non-Smoker	Alcoholic	No F/H of CAD	176	240	51	77	48	125	3.45	1.51	79	CT	GG	CT	CC	CC	CT	AT	TT	CT	TT	1/1
392	Control	Male	31	Vegetaian	No Disease	Non DM	Normotensive	Non-Smoker	Non-Alcoholic	No F/H of CAD	133	119	26	83.2	23.8	107	5.12	3.2	78	CC	GG	TT	CC	CC	CT	AA	TT	CT	CT	4/4
393	Control	Male	48	Vegetaian	No Disease	Non DM	Normotensive	Smoker	Non-Alcoholic	No F/H of CAD	150	162	47	70.6	32.4	103	3.19	1.5	68	CC	GG	CC	CC	CC	CT	AA	TT	CC	CT	1/1
394	Control	Male	69	Vegetaian	No Disease	Non DM	Normotensive	Non-Smoker	Alcoholic	No F/H of CAD	150	112	31	96.6	22.4	119	4.84	3.12	65	CC	GG	CC	CC	CT	CT	AT	TT	CC	TT	1/4
395	Control	Male	70	Vegetaian	No Disease	Non DM	Normotensive	Non-Smoker	Alcoholic	No F/H of CAD	169	113	31	115.4	22.6	138	5.45	3.72	80	CC	GG	CT	CC	CT	CT	AA	TT	CC	CT	1/4
396	Control	Female	49	Non Veg	No Disease	Non DM	Normotensive	Non-Smoker	Non-Alcoholic	No F/H of CAD	103	108	31	50.4	21.6	72	3.32	1.63	82	CC	GG	CC	CT	CC	CC	TT	TT	TT	TT	1/1
397	Control	Male	39	Vegetaian	No Disease	Non DM	Normotensive	Smoker	Non-Alcoholic	No F/H of CAD	135	128	35	74.4	25.6	100	3.86	2.13	82	CC	GG	CT	TT	TT	CC	AA	TT	CC	TT	1/1
398	Control	Male	49	Vegetaian	No Disease	Non DM	Normotensive	Non-Smoker	Non-Alcoholic	No F/H of CAD	165	99	40	105.2	19.8	125	4.13	2.63	91	CT	GG	CC	CC	CC	CC	AT	TT	CT	CC	1/1
399	Control	Male	36	Non Veg	No Disease	Non DM	Normotensive	Non-Smoker	Non-Alcoholic	No F/H of CAD	153	215	46	64	43	107	3.33	1.39	81	CC	GG	CC	CT	CC	CC	AT	TT	CC	CT	1/1
400	Control	Male	51	Vegetaian	No Disease	Non DM	Normotensive	Non-Smoker	Alcoholic	No F/H of CAD	167	174	45	87.2	34.8	122	3.71	1.94	87	CC	GG	CC	CT	CC	CC	TT	TT	CT	TT	1/1
401	CAD case	Male	66	Vegetaian	Unstable Angina	Non DM	Normotensive	Non-Smoker	Non-Alcoholic	No F/H of CAD	209	128	47	136	26	162	4.45	2.89	95	CC	GT	CC	CT	CT	CT	AA	TT	CC	CC	1/4
402	CAD case	Male	35	Vegetaian	Myocardial Infarction	Non DM	Normotensive	Non-Smoker	Non-Alcoholic	F/H of CAD	140	105	40	79	21	100	3.5	1.98	88	CC	GT	CT	CT	CC	CC	AT	TT	CC	CT	1/1
403	CAD case	Male	41	Vegetaian	Myocardial Infarction	Non DM	Normotensive	Non-Smoker	Non-Alcoholic	No F/H of CAD	175	204	35	99	41	140	5	2.83	88	CC	GG	CT	CT	CC	CT	AT	TT	CC	TT	2/4
404	CAD case	Male	72	Non Veg	Unstable Angina	Non DM	Normotensive	Smoker	Alcoholic	No F/H of CAD	158	105	56	81	21	102	2.82	1.45	73	CC	GG	CT	CC	CT	CC	AA	TT	CC	CT	1/4
405	CAD case	Male	71	Vegetaian	Myocardial Infarction	Non DM	Normotensive	Smoker	Non-Alcoholic	F/H of CAD	185	174	47	104	35	138	3.94	2.21	86	CT	GG	CC	CC	CT	CC	AA	TT	CC	CT	1/2
406	CAD case	Male	38	Vegetaian	Myocardial Infarction	Non DM	Normotensive	Non-Smoker	Non-Alcoholic	No F/H of CAD	165	106	41	103	21	124	4.02	2.51	78	CC	GT	CC	CT	CT	CT	AT	TT	CT	TT	2/2
407	CAD case	Male	41	Vegetaian	Stable Angina	Non DM	Normotensive	Non-Smoker	Non-Alcoholic	No F/H of CAD	159	128	35.97	97.43	25.6	123.03	4.42	2.71	86	CC	GG	CT	CT	CT	CC	AA	TT	CT	TT	1/1
408	CAD case	Male	75	Vegetaian	Unstable Angina	Non DM	Hypertensive	Non-Smoker	Non-Alcoholic	No F/H of CAD	173	170	50	89	34	123	3.46	1.78	124	CC	GG	CT	CT	CC	TT	AT	TT	CT	CT	1/4
409	CAD case	Female	55	Vegetaian	Stable Angina	Non DM	Normotensive	Non-Smoker	Non-Alcoholic	No F/H of CAD	180	125	47	108	25	133	3.83	2.3	82	CT	GG	CC	CT	CC	CT	AT	TT	CC	CT	1/4
410	CAD case	Male	72	Vegetaian	Myocardial Infarction	Non DM	Normotensive	Non-Smoker	Non-Alcoholic	F/H of CAD	242	153	65	147	31	177	3.72	2.26	200	TT	GG	CT	CT	CC	CC	AT	TT	CT	CC	1/4
411	CAD case	Male	55	Vegetaian	Myocardial Infarction	Non DM	Normotensive	Non-Smoker	Non-Alcoholic	No F/H of CAD	230	355	43	116	71	187	5.35	2.7	94	CC	GG	CC	CT	CC	CT	AA	TT	CT	CC	1/1
412	CAD case	Male	39	Vegetaian	Stable Angina	Non DM	Normotensive	Non-Smoker	Non-Alcoholic	No F/H of CAD	186	144	44	114	29	142	4.23	2.59	78	CC	GG	CC	CT	CC	CC	TT	TT	CC	CC	1/1
413	CAD case	Male	65	Non Veg	Stable Angina	Non DM	Normotensive	Smoker	Non-Alcoholic	No F/H of CAD	172	231	33	93	46	139	5.21	2.82	72	CC	GG	CT	CC	CT	TT	AT	TT	TT	TT	1/4
414	CAD case	Male	39	Non Veg	Myocardial Infarction	Non DM	Normotensive	Non-Smoker	Non-Alcoholic	No F/H of CAD	149	188	35	77	38	114	4.26	2.2	81	CC	GG	CT	CT	TT	CT	AA	CT	CC	CT	1/4
415	CAD case	Male	47	Vegetaian	Myocardial Infarction	Non DM	Normotensive	Non-Smoker	Non-Alcoholic	No F/H of CAD	260	142	46	186	28	214	5.65	4.04	106	CC	GG	TT	CC	CT	CC	AT	TT	CC	CT	1/1
416	CAD case	Male	42	Vegetaian	Unstable Angina		Hypertensive	Smoker	Alcoholic	F/H of CAD	183	122	46	113	24	137	3.98	2.46	110	CC	GG	CC	CC	CT	CT	AT	CT	CC	CT	1/2
417	CAD case	Male	43	Non Veg	Stable Angina	Non DM	Normotensive	Smoker	Alcoholic	No F/H of CAD	299	146	36	234	29	263	8.31	6.5	88	CC	GG	CT	CC	CC	CC	AT	TT	CT	CT	1/1
418	CAD case	Female	41	Vegetaian	Myocardial Infarction	Non DM	Normotensive	Non-Smoker	Non-Alcoholic	No F/H of CAD	216	119	64	128	24	152	3.38	2	127	CC	GG	TT	CT	CT	CC	AT	TT	CT	TT	1/4
419	CAD case	Male	32	Non Veg	Stable Angina	Non DM	Normotensive	Non-Smoker	Non-Alcoholic	F/H of CAD	180	123	49	106	25	131	3.67	2.16	88	CC	GT	CT	CC	CT	CT	AA	TT	CC	TT	1/4
420	CAD case	Male	37	Non Veg	Asymptomatic known CAD	Non DM	Normotensive	Smoker	Non-Alcoholic	No F/H of CAD	147	118	39	84	24	108	3.77	2.15	84	CC	GG	CT	CC	CT	CC	AA	TT	CT	TT	1/1
421	CAD case	Male	40	Non Veg	Unstable Angina	Non DM	Normotensive	Non-Smoker	Alcoholic	No F/H of CAD	139	241	30	61	48.2	109	4.63	2.03	85	CT	GT	CC	CC	CC	CC	AA	TT	CC	CT	1/1
422	CAD case	Male	58	Non Veg	Stable Angina	Non DM	Hypertensive	Non-Smoker	Alcoholic	No F/H of CAD	163	128	28	109	25.6	135	5.82	3.89	140	CC	GG	CC	CC	CC	TT	AA	CT	CC	TT	1/2
423	CAD case	Male	58	Vegetaian	Stable Angina		Normotensive	Non-Smoker	Non-Alcoholic	F/H of CAD	212	311	42	108	62	170	5.05	2.57	137	CC	GG	TT	CC	CT	CT	AA	TT	CC	CC	1/4
424	CAD case	Male	67	Vegetaian	Stable Angina	Non DM	Normotensive	Non-Smoker	Non-Alcoholic	No F/H of CAD	133	99	32	81	19.8	101	4.16	2.53	102	CC	GG	TT	CC	CC	TT	AA	TT	TT	CT	1/1
425	CAD case	Male	48	Non Veg	Asymptomatic known CAD	Non DM	Hypertensive	Non-Smoker	Alcoholic	No F/H of CAD	176	229	43	87	103	133	4.09	2.02	103	CC	GG	TT	TT	TT	CT	TT	TT	CT	TT	1/2
426	CAD case	Male	39	Vegetaian	Myocardial Infarction	Non DM	Normotensive	Non-Smoker	Non-Alcoholic	F/H of CAD	100	90	32	50	18	68	3.13	1.56	98	CT	GT	CT	CT	CT	CC	AT	TT	CC	TT	1/4
427	CAD case	Male	40	Vegetaian	Unstable Angina	Non DM	Normotensive	Non-Smoker	Alcoholic	F/H of CAD	254	115	39	192	23	215	6.51	4.92	100	CT	GG	CT	CT	CC	CT	AA	TT	CC	TT	1/1
428	CAD case	Male	41	Vegetaian	Myocardial Infarction		Hypertensive	Smoker	Alcoholic	F/H of CAD	175	128	40	118	25.6	135	4.38	2.95	155	CC	GG	CT	CT	CC	CC	AA	TT	CC	TT	1/1
429	CAD case	Male	37	Vegetaian	Myocardial Infarction	Non DM	Hypertensive	Non-Smoker	Non-Alcoholic	No F/H of CAD	167	174	35	114	34.8	132	4.77	3.26	86	CC	GT	CC	CC	CT	CC	AA	TT	CC	TT	1/4
430	CAD case	Female	65	Non Veg	Myocardial Infarction	Non DM	Normotensive	Non-Smoker	Non-Alcoholic	F/H of CAD	209	105	44	145	21	165	4.75	3.3	150	CC	GG	CC	CC	CC	CT	AA	TT	CT	CT	2/2
431	CAD case	Male	40	Non Veg	Stable Angina	Non DM	Normotensive	Smoker	Non-Alcoholic	F/H of CAD	261	571	44			217	5.93		99	CC	GG	CC	CC	TT	CC	AA	TT	CC	CT	1/4
432	CAD case	Male	45	Vegetaian	Myocardial Infarction	Non DM	Normotensive	Non-Smoker	Non-Alcoholic	No F/H of CAD	252	84	62	173	17	190	4.06	2.79	131	CC	GG	CC	CC	CC	TT	AA	TT	CC	CT	1/1
433	CAD case	Male	55	Non Veg	Myocardial Infarction	Non DM	Hypertensive	Smoker	Alcoholic	No F/H of CAD	155	231	37	72	46	118	4.19	1.95	278	CT	GT	CT	TT	CC	CT	AT	TT	CT	CC	1/2
434	CAD case	Male	45	Non Veg	Myocardial Infarction	Non DM	Hypertensive	Smoker	Non-Alcoholic	F/H of CAD	242	328	51	125	66	191	4.75	2.45	122	CC	GG	CC	CC	CT	CC	AA	TT	CC	TT	1/4
435	CAD case	Male	57	Non Veg	Myocardial Infarction	Non DM	Hypertensive	Non-Smoker	Non-Alcoholic	F/H of CAD	220	103	65	134	21	155	3.38	2.06	100	CC	GG	CC	CT	CC	CC	AT	TT	CT	CT	1/1
436	CAD case	Male	62	Vegetaian	Myocardial Infarction	Non DM	Normotensive	Smoker	Non-Alcoholic	No F/H of CAD	138	96	47	72	19	91	2.94	1.53	187	CC	GG	CC	CC	CC	CT	AA	CT	CC	TT	1/4
437	CAD case	Male	68	Vegetaian	Myocardial Infarction	Non DM	Hypertensive	Non-Smoker	Non-Alcoholic	F/H of CAD	205	81	41	148	16	164	5	3.61	93	CC	GG	CT	CC	CC	TT	AT	TT	CT	TT	1/1
438	CAD case	Male	35	Non Veg	Myocardial Infarction	Non DM	Normotensive	Smoker	Non-Alcoholic	No F/H of CAD	181	198	43	115	39.6	138	4.21	2.67	113	CC	GG	CT	CC	CT	TT	AT	TT	CC	TT	1/1
439	CAD case	Male	55	Non Veg	Myocardial Infarction		Normotensive	Smoker	Non-Alcoholic	No F/H of CAD	144	162	30	103	32.4	114	4.8	3.43	109	CC	GT	CT	CC	CC	CC	AT	TT	CT	CT	1/2
440	CAD case	Male	71	Non Veg	Stable Angina		Hypertensive	Non-Smoker	Non-Alcoholic	No F/H of CAD	144	77	45	83	15	99	3.2	1.84	98	CT	TT	CT	CC	CC	CT	AT	TT	CC	CC	1/2
441	CAD case	Male	45	Vegetaian	Unstable Angina	Non DM	Hypertensive	Non-Smoker	Non-Alcoholic	No F/H of CAD	428	131	75	327	26	353	5.71	4.36	134	CC	GG	CC	CC	CC	CC	AA	CT	CT	CT	2/2
442	CAD case	Male	58	Non Veg	Myocardial Infarction		Hypertensive	Non-Smoker	Alcoholic	No F/H of CAD	210	94	45	146	19	165	4.67	3.24	122	CC	GT	CT	CC	CT	CT	AT	CT	CC	TT	1/2
443	CAD case	Male	40	Vegetaian	Myocardial Infarction	Non DM	Normotensive	Smoker	Non-Alcoholic	No F/H of CAD	155	103	48	87	21	107	3.23	1.81	94	CC	GG	CT	CT	CC	CT	AT	TT	CC	TT	2/2
444	CAD case	Female	60	Vegetaian	Unstable Angina		Normotensive	Non-Smoker	Non-Alcoholic	No F/H of CAD	189	59	49	123	18	140	3.86	2.51	81	CC	GG	CC	CC	CC	CC	AA	CT	TT	CT	1/1
445	CAD case	Male	40	Vegetaian	Myocardial Infarction	Non DM	Normotensive	Smoker	Non-Alcoholic	No F/H of CAD	142	65	43	86	13	99	3.3	2	146	CC	GG	CT	CC	CC	TT	TT	TT	CT	CT	1/1
446	CAD case	Male	56	Vegetaian	Unstable Angina	Non DM	Hypertensive	Non-Smoker	Non-Alcoholic	F/H of CAD	181	41	50	123	8.2	131	3.62	2.46	72	CC	GG	CT	CT	CT	CC	AA	TT	CC	TT	1/1
447	CAD case	Male	43	Vegetaian	Myocardial Infarction		Normotensive	Smoker	Non-Alcoholic	No F/H of CAD	234	127	54	154	25	180	4.33	2.85	89	CC	GG	TT	CC	TT	CT	AT	TT	CC	TT	1/1
448	CAD case	Male	42	Non Veg	Myocardial Infarction	Non DM	Normotensive	Smoker	Non-Alcoholic	No F/H of CAD	179	148	39	109	30	140	4.59	2.79	81	CC	GG	CT	CC	CT	CC	AA	TT	CC	CC	1/1
449	CAD case	Male	72	Vegetaian	Myocardial Infarction	Non DM	Normotensive	Smoker	Non-Alcoholic	No F/H of CAD	162	35	51	105	7	111	3.18	2.06	80	CC	GG	CT	CT	CT	CC	TT	CT	CT	TT	4/4
450	CAD case	Male	40	Non Veg	Myocardial Infarction	Non DM	Normotensive	Non-Smoker	Alcoholic	No F/H of CAD	178	115	38	117	23	140	4.68	3.08	72	CC	GG	CC	CC	CC	CC	AT	TT	CT	CT	1/2
451	CAD case	Male	61	Non Veg	Myocardial Infarction		Hypertensive	Non-Smoker	Non-Alcoholic	No F/H of CAD	182	129	44	113	26	138	4.14	2.57	78	CC	GT	CC	CC	CC	CC	AA	TT	CC	TT	1/1
452	CAD case	Male	38	Non Veg	Myocardial Infarction	Non DM	Normotensive	Smoker	Alcoholic	No F/H of CAD	147	117	34	90	23	113	4.32	2.65	80	CT	GG	CT	CT	CT	CT	AT	TT	CC	CT	1/1
453	CAD case	Male	63	Vegetaian	Unstable Angina		Hypertensive	Smoker	Non-Alcoholic	No F/H of CAD	165	113	42	100	23	123	3.93	2.38	140	CC	GG	CT	CC	CT	CT	AA	TT	TT	CT	1/1
454	CAD case	Male	41	Vegetaian	Myocardial Infarction	Non DM	Hypertensive	Smoker	Alcoholic	No F/H of CAD	161	132	41	94	26	120	3.93	2.29	75	CT	GT	CC	CC	CC	TT	TT	TT	CC	TT	1/1
455	CAD case	Male	62	Vegetaian	Myocardial Infarction	Non DM	Normotensive	Non-Smoker	Non-Alcoholic	No F/H of CAD	225	246	43	132	49	182	5.23	3.07	68	CC	GG	CC	CT	CC	CT	AA	TT	CT	CT	1/2
456	CAD case	Male	40	Vegetaian	Myocardial Infarction	Non DM	Normotensive	Non-Smoker	Non-Alcoholic	No F/H of CAD	185	173	36	114	35	149	5.14	3.17	80	CC	GG	CT	CC	TT	CC	AA	TT	CT	CC	1/2
457	CAD case	Male	75	Non Veg	Myocardial Infarction	Non DM	Normotensive	Smoker	Alcoholic	No F/H of CAD	113	76	34	64	15	79	3.32	1.88	76	CC	GG	CT	CC	CT	CT	AT	TT	CC	TT	1/1
458	CAD case	Male	42	Non Veg	Unstable Angina	Non DM	Normotensive	Non-Smoker	Non-Alcoholic	No F/H of CAD	160	62	36	111	12	124	4.44	3.08	78	CT	GG	CT	CT	CT	CC	AT	TT	CT	TT	1/1
459	CAD case	Male	60	Vegetaian	Myocardial Infarction		Hypertensive	Smoker	Alcoholic	F/H of CAD	278	217	44	191	43	234	6.32	4.34	93	CC	GT	CC	CC	CC	CC	AA	CT	CC	CT	1/4
460	CAD case	Male	44	Non Veg	Myocardial Infarction	Non DM	Normotensive	Non-Smoker	Alcoholic	No F/H of CAD	205	140	41	136	28	164	5	3.32	80	CC	GG	CC	CC	CC	CC	TT	TT	CC	TT	1/1
461	CAD case	Male	59	Vegetaian	Myocardial Infarction		Normotensive	Non-Smoker	Non-Alcoholic	No F/H of CAD	129	50	55	64	10	74	2.35	1.16	183	CC	GG	CT	CT	CT	CC	AA	TT	CC	TT	2/4
462	CAD case	Male	44	Non Veg	Myocardial Infarction	Non DM	Normotensive	Smoker	Alcoholic	F/H of CAD	217	50	53	118	10	164	4.09	2.23	93	CC	GG	CT	CC	CC	CT	AA	TT	CC	TT	1/4
463	CAD case	Male	84	Vegetaian	Unstable Angina	Non DM	Hypertensive	Smoker	Non-Alcoholic	No F/H of CAD	85	60	26	47	12	59	3.27	1.81	108	CC	GT	CC	CC	CC	CT	AA	TT	CC	CT	1/4
464	CAD case	Male	45	Non Veg	Unstable Angina	Non DM	Normotensive	Non-Smoker	Non-Alcoholic	No F/H of CAD	188	84	53	118	17	135	3.55	2.23	78	CT	GG	CC	CT	CT	TT	AA	CT	CT	CT	1/4
465	CAD case	Male	60	Vegetaian	Myocardial Infarction	Non DM	Hypertensive	Non-Smoker	Non-Alcoholic	No F/H of CAD	233	109	50	161	22	183	4.66	3.22	91	CC	GT	CT	CC	CC	CC	AT	TT	CT	TT	1/1
466	CAD case	Male	36	Non Veg	Myocardial Infarction	Non DM	Normotensive	Smoker	Alcoholic	F/H of CAD	171	109	33	116	22	138	5.18	3.52	70	CC	GG	CT	CT	CT	CT	AA	TT	CC	TT	1/2
467	CAD case	Male	65	Vegetaian	Myocardial Infarction	Non DM	Normotensive	Smoker	Non-Alcoholic	No F/H of CAD	129	34	68	54	6.8	61	1.9	0.79	76	CC	GG	CC	CC	CC	CT	AA	TT	CT	TT	1/1
468	CAD case	Male	32	Non Veg	Unstable Angina	Non DM	Hypertensive	Non-Smoker	Non-Alcoholic	No F/H of CAD	257	156	49	176	31	208	5.24	3.59	70	CC	GG	CT	CT	CC	CC	AT	TT	CT	CT	2/2
469	CAD case	Male	65	Non Veg	Myocardial Infarction	Non DM	Normotensive	Smoker	Non-Alcoholic	No F/H of CAD	209	88	41	151	18	168	5.1	3.68	75	CC	GG	CT	CC	CT	CT	AA	TT	CC	CT	1/4
470	CAD case	Male	45	Non Veg	Myocardial Infarction	Non DM	Normotensive	Smoker	Alcoholic	No F/H of CAD	173	80	52	105	16	121	3.33	2.02	76	CC	GT	CT	TT	CC	CT	AA	CT	CT	CC	1/1
471	CAD case	Male	56	Vegetaian	Myocardial Infarction	Non DM	Normotensive	Smoker	Non-Alcoholic	No F/H of CAD	230	50	45	175	10	185	5.11	3.89	76	CC	GG	CT	CC	CT	CC	AT	TT	CC	CT	1/1
472	CAD case	Male	40	Non Veg	Myocardial Infarction	Non DM	Normotensive	Smoker	Non-Alcoholic	F/H of CAD	167	194	37	87	39	130	4.51	2.35	80	CC	GG	CC	CC	CC	CC	TT	TT	CC	TT	2/2
473	CAD case	Male	56	Non Veg	Myocardial Infarction		Hypertensive	Smoker	Alcoholic	No F/H of CAD	225	217	43	122	43	182	5.23	2.84	293	CC	GG	CT	CC	CC	CT	AT	TT	CC	TT	1/4
474	CAD case	Male	32	Vegetaian	Myocardial Infarction	Non DM	Normotensive	Smoker	Non-Alcoholic	No F/H of CAD	156	59	38	106	12	118	4.11	2.79	82	CC	GG	TT	CC	CC	CC	AT	TT	CC	TT	1/1
475	CAD case	Female	65	Vegetaian	Unstable Angina	Non DM	Normotensive	Non-Smoker	Non-Alcoholic	No F/H of CAD	161	35	54	100	7	107	2.98	1.85	93	CC	GG	CC	CT	CC	CC	TT	TT	CC	TT	1/1
476	CAD case	Male	40	Non Veg	Myocardial Infarction	Non DM	Hypertensive	Non-Smoker	Alcoholic	F/H of CAD	163	81	56	91	16	107	2.91	1.63	113	CC	GG	CT	CC	CC	TT	AA	TT	TT	CT	1/1
477	CAD case	Female	72	Vegetaian	Myocardial Infarction	Non DM	Hypertensive	Non-Smoker	Non-Alcoholic	No F/H of CAD	166	95	44	103	19	122	3.77	2.34	126	CC	GT	CC	CT	CT	CT	AT	CT	CT	CT	1/4
478	CAD case	Female	42	Vegetaian	Myocardial Infarction		Hypertensive	Non-Smoker	Non-Alcoholic	F/H of CAD	191	54	54	126	11	137	3.54	2.33	81	CC	GG	CT	CC	TT	CC	AT	TT	CT	CT	1/1
479	CAD case	Female	65	Vegetaian	Myocardial Infarction	Non DM	Hypertensive	Non-Smoker	Non-Alcoholic	No F/H of CAD	166	95	44	103	19	122	3.77	2.34	126	CC	GG	CC	CC	CC	CC	AT	TT	CC	CT	1/1
480	CAD case	Male	43	Vegetaian	Myocardial Infarction	Non DM	Normotensive	Non-Smoker	Non-Alcoholic	No F/H of CAD	194	141	46	120	28	148	4.22	2.61	92	CC	GG	CC	CC	CC	CT	AT	TT	TT	CC	2/2
481	CAD case	Female	45	Vegetaian	Unstable Angina		Hypertensive	Non-Smoker	Non-Alcoholic	F/H of CAD	191	54	54	126	11	137	3.54	2.33	81	TT	GG	TT	TT	CT	CT	AA	TT	CT	TT	1/4
482	CAD case	Male	74	Vegetaian	Myocardial Infarction	Non DM	Normotensive	Non-Smoker	Non-Alcoholic	No F/H of CAD	197	104	55	121	21	142	3.58	2.2	86	CC	TT	CC	CC	CC	CT	AA	TT	CC	CT	1/1
483	CAD case	Female	44	Non Veg	Myocardial Infarction	Non DM	Normotensive	Non-Smoker	Non-Alcoholic	No F/H of CAD	204	164	45	126	33	159	4.53	2.8	120	CT	GG	CT	CC	CT	CT	AT	TT	CT	TT	1/1
484	CAD case	Female	40	Non Veg	Stable Angina	Non DM	Normotensive	Non-Smoker	Non-Alcoholic	No F/H of CAD	204	164	45	126	33	159	4.53	2.8	120	CC	GG	TT	CC	CC	CT	AA	TT	CC	CT	1/4
485	CAD case	Male	72	Non Veg	Unstable Angina		Normotensive	Non-Smoker	Non-Alcoholic	F/H of CAD	181	141	42	111	28	139	4.31	2.64	149	CC	GG	CT	CC	CC	CC	AA	TT	TT	TT	1/4
486	CAD case	Male	36	Vegetaian	Myocardial Infarction	Non DM	Normotensive	Smoker	Alcoholic	F/H of CAD	132	35	43	82	7	89	3.07	1.91	76	CC	GT	CC	CT	CC	CC	AA	TT	CT	TT	1/4
487	CAD case	Male	62	Non Veg	Myocardial Infarction	Non DM	Normotensive	Non-Smoker	Non-Alcoholic	No F/H of CAD	235	363	54	108	73	181	4.35	2	198	CT	GG	CT	CC	CC	TT	AT	TT	CT	CT	1/4
488	CAD case	Male	40	Non Veg	Myocardial Infarction	Non DM	Normotensive	Smoker	Non-Alcoholic	No F/H of CAD	156	115	30	103	23	126	5.2	3.43	97	CC	GG	CT	CT	CT	CC	AA	TT	CC	TT	1/2
489	CAD case	Male	70	Non Veg	Myocardial Infarction	Non DM	Normotensive	Non-Smoker	Non-Alcoholic	No F/H of CAD	149	112	38	89	22	111	3.92	2.34	108	CC	GG	CT	CC	CC	CT	AT	TT	CC	CT	1/2
490	CAD case	Male	65	Non Veg	Myocardial Infarction		Hypertensive	Smoker	Non-Alcoholic	No F/H of CAD	183	126	51	107	25	132	3.59	2.1	176	CC	GG	CC	CT	CC	CT	TT	TT	CC	TT	1/1
491	CAD case	Male	29	Vegetaian	Myocardial Infarction	Non DM	Normotensive	Smoker	Alcoholic	F/H of CAD	331	230	41	244	46	290	8.07	5.95	106	CC	GG	CT	CC	CC	CT	AA	CT	CC	CT	1/1
492	CAD case	Male	62	Vegetaian	Unstable Angina		Hypertensive	Non-Smoker	Alcoholic	No F/H of CAD	206	130	50	130	26	156	4.12	2.6	146	CC	GG	CT	CC	CC	CT	TT	CT	CC	TT	4/4
493	CAD case	Male	44	Vegetaian	Unstable Angina	Non DM	Normotensive	Non-Smoker	Non-Alcoholic	F/H of CAD	205	178	40	130	36	165	5.13	3.25	93	CT	GG	CC	CC	CC	CC	AT	TT	CC	TT	1/4
494	CAD case	Male	60	Vegetaian	Myocardial Infarction		Normotensive	Smoker	Non-Alcoholic	No F/H of CAD	154	59	35	107	12	119	4.4	3.06	98	CC	GG	CC	CC	CC	CT	AT	TT	CT	TT	1/1
495	CAD case	Male	44	Non Veg	Unstable Angina	Non DM	Normotensive	Smoker	Alcoholic	F/H of CAD	110	196	34	37	39	76	3.24	1.09	84	CC	GG	TT	CC	CT	CT	AT	TT	CC	CT	1/1
496	CAD case	Male	55	Vegetaian	Myocardial Infarction	Non DM	Normotensive	Non-Smoker	Non-Alcoholic	No F/H of CAD	157	56	46	100	11	111	3.41	2.17	92	CC	GT	TT	CT	CC	CC	AT	CT	CT	TT	1/2
497	CAD case	Male	40	Vegetaian	Myocardial Infarction	Non DM	Normotensive	Smoker	Alcoholic	No F/H of CAD	166	67	40	112	13	126	4.15	2.8	126	CT	GG	CT	CT	CC	CT	AT	TT	CC	TT	1/1
498	CAD case	Male	60	Vegetaian	Unstable Angina	Non DM	Hypertensive	Non-Smoker	Non-Alcoholic	F/H of CAD	152	221	32	76	44	120	4.75	2.38	79	CC	GG	TT	CT	CC	TT	AA	TT	CC	CC	1/4
499	CAD case	Male	33	Vegetaian	Myocardial Infarction	Non DM	Normotensive	Smoker	Alcoholic	F/H of CAD	290	88	44	228	18	246	6.59	5.18	85	CC	GT	CT	CC	CC	CT	AT	TT	CT	TT	1/1
500	CAD case	Male	55	Non Veg	Myocardial Infarction	Non DM	Normotensive	Smoker	Non-Alcoholic	No F/H of CAD	122	50	32	80	10	90	3.81	2.5	89	CC	GT	CC	CT	CT	CC	AT	CC	CC	TT	1/1
501	CAD case	Male	44	Vegetaian	Myocardial Infarction	Non DM	Hypertensive	Smoker	Alcoholic	No F/H of CAD	206	232	23	136	46	183	8.96	5.91	86	CC	GG	CC	CT	CT	CT	AA	TT	CC	TT	1/1
502	CAD case	Male	61	Vegetaian	Myocardial Infarction	Non DM	Normotensive	Non-Smoker	Non-Alcoholic	No F/H of CAD	154	145	35	90	29	119	4.4	2.57	82	CC	GG	CT	CT	CC	CC	AT	TT	CC	CT	1/4
503	CAD case	Male	43	Vegetaian	Myocardial Infarction	Non DM	Normotensive	Smoker	Alcoholic	No F/H of CAD	210	74	66	129	15	144	3.18	1.95	76	CT	GG	TT	CT	CC	CT	AA	TT	CT	TT	2/2
504	CAD case	Male	60	Vegetaian	Myocardial Infarction	Non DM	Normotensive	Smoker	Alcoholic	No F/H of CAD	171	256	37	83	51	134	4.62	2.24	79	CC	GG	CT	CC	CT	CC	AT	TT	CC	CT	1/4
505	CAD case	Male	36	Vegetaian	Myocardial Infarction	Non DM	Normotensive	Smoker	Non-Alcoholic	No F/H of CAD	240	59	54	174	12	186	4.44	3.22	86	CC	GG	TT	CC	CT	CC	AT	TT	CC	CT	1/4
506	CAD case	Male	30	Non Veg	Myocardial Infarction	Non DM	Normotensive	Non-Smoker	Alcoholic	No F/H of CAD	192	113	69	101	23	123	2.78	1.46	92	CC	GT	CT	CC	CT	CT	AA	TT	CT	TT	1/4
507	CAD case	Male	55	Vegetaian	Myocardial Infarction	Non DM	Normotensive	Smoker	Alcoholic	No F/H of CAD	136	125	25	86	25	111	5.44	3.44	88	CC	GG	TT	CC	CT	CC	AT	TT	CT	TT	2/4
508	CAD case	Male	65	Vegetaian	Myocardial Infarction	Non DM	Normotensive	Smoker	Alcoholic	No F/H of CAD	164	91	60	86	18	104	2.73	1.43	92	CC	GG	CC	CC	CC	CT	AA	TT	CT	CT	1/4
509	CAD case	Male	62	Non Veg	Myocardial Infarction	Non DM	Hypertensive	Smoker	Alcoholic	No F/H of CAD	102	121	35	43	24	67	2.91	1.23	106	CT	GT	CT	CC	CC	CT	TT	TT	CC	CT	2/4
510	CAD case	Female	45	Non Veg	Myocardial Infarction	Non DM	Normotensive	Non-Smoker	Non-Alcoholic	No F/H of CAD	148	143	50	70	29	98	2.96	1.4	98	CC	GG	CC	CC	CC	CC	AA	TT	CT	CC	4/4
511	CAD case	Male	60	Non Veg	Myocardial Infarction	Non DM	Normotensive	Smoker	Non-Alcoholic	No F/H of CAD	191	133	54	111	27	137	3.54	2.06	98	CC	GG	CT	CT	CC	CT	AT	TT	CT	CC	1/4
512	CAD case	Male	60	Non Veg	Unstable Angina	Non DM	Normotensive	Non-Smoker	Non-Alcoholic	No F/H of CAD	102	148	34	38	30	68	3	1.12	118	CC	GT	CC	CT	TT	CC	AT	TT	CC	TT	1/4
513	CAD case	Male	78	Vegetaian	Unstable Angina	Non DM	Normotensive	Smoker	Alcoholic	No F/H of CAD	159	134	40	91	27	119	3.98	2.28	110	CC	GG	CT	CC	CT	TT	AA	TT	CC	TT	1/4
514	CAD case	Male	70	Non Veg	Myocardial Infarction		Hypertensive	Smoker	Alcoholic	No F/H of CAD	100	206	22	37	41	78	4.55	1.68	110	CC	GG	CT	CC	TT	CC	AA	TT	CC	CT	1/1
515	CAD case	Male	76	Vegetaian	Myocardial Infarction	Non DM	Normotensive	Smoker	Alcoholic	No F/H of CAD	103	84	32	54	17	71	3.22	1.69	14	CT	GG	CC	CC	CT	CC	AT	TT	TT	CT	1/2
516	CAD case	Female	62	Vegetaian	Unstable Angina	Non DM	Normotensive	Non-Smoker	Non-Alcoholic	No F/H of CAD	338	336	52	219	67	286	6.5	4.21	84	CC	GG	CT	CC	CT	CT	AT	TT	CC	CT	1/4
517	CAD case	Female	55	Vegetaian	Myocardial Infarction		Hypertensive	Non-Smoker	Non-Alcoholic	F/H of CAD	158	150	35	93	30	123	4.51	2.66	242	CC	GG	CT	CC	CC	CC	AT	TT	CT	CT	2/2
518	CAD case	Male	60	Vegetaian	Myocardial Infarction	Non DM	Normotensive	Smoker	Alcoholic	No F/H of CAD	165	150	37	98	30	128	4.46	2.65	119	CC	GT	CC	CC	CT	CC	AT	TT	CT	TT	1/4
519	CAD case	Male	32	Vegetaian	Myocardial Infarction	Non DM	Normotensive	Smoker	Alcoholic	No F/H of CAD	148	188	38	72	38	110	3.89	1.89	286	CT	GG	CT	CC	CT	CT	AT	TT	CC	TT	1/1
520	CAD case	Female	56	Non Veg	Myocardial Infarction		Normotensive	Non-Smoker	Non-Alcoholic	No F/H of CAD	147	208	33	73	42	114	4.45	2.21	175	CC	GG	CC	CC	CT	CT	AT	TT	CT	TT	4/4
521	CAD case	Male	56	Vegetaian	Unstable Angina	Non DM	Normotensive	Smoker	Alcoholic	No F/H of CAD	172	191	48	86	38	124	3.58	1.79	97	CC	GT	TT	CC	CC	CC	AT	CT	CC	CT	4/4
522	CAD case	Male	57	Non Veg	Stable Angina	Non DM	Normotensive	Smoker	Alcoholic	No F/H of CAD	118	304	35	61	3.4	83	3.37	1.74	115	CC	GG	CT	CC	CC	CT	AA	TT	CC	CC	1/2
523	CAD case	Male	31	Non Veg	Myocardial Infarction	Non DM	Normotensive	Non-Smoker	Non-Alcoholic	No F/H of CAD	161	199	33	88	40	128	4.88	2.67	76	CC	GG	CT	CC	CT	CT	AA	TT	CC	CC	1/4
524	CAD case	Male	69	Non Veg	Stable Angina		Normotensive	Non-Smoker	Non-Alcoholic	No F/H of CAD	108	180	35	37	36	73	3.09	1.06	136	CT	GG	CC	CC	CC	CT	AA	TT	TT	CT	1/1
525	CAD case	Male	36	Non Veg	Myocardial Infarction	Non DM	Normotensive	Non-Smoker	Alcoholic	No F/H of CAD	103	84	39	47	17	64	2.64	1.21	78	CC	GT	TT	CC	TT	CT	AA	TT	CT	TT	1/1
526	CAD case	Male	59	Vegetaian	Stable Angina	Non DM	Hypertensive	Smoker	Alcoholic	No F/H of CAD	197	271	45	98	54	152	4.38	2.18	78	CC	GG	CT	CT	CT	CC	AA	TT	CC	TT	1/1
527	CAD case	Male	42	Non Veg	Myocardial Infarction	Non DM	Normotensive	Non-Smoker	Non-Alcoholic	No F/H of CAD	136	117	37	76	23	99	3.68	2.05	104	CC	GG	CC	CT	CC	CT	AA	CT	CC	TT	1/1
528	CAD case	Male	61	Non Veg	Stable Angina	Non DM	Normotensive	Non-Smoker	Non-Alcoholic	No F/H of CAD	193	172	50	109	34	143	3.86	2.18	88	CC	GG	CC	CC	CC	CC	AT	TT	CC	TT	1/1
529	CAD case	Male	38	Vegetaian	Myocardial Infarction	Non DM	Normotensive	Non-Smoker	Non-Alcoholic	F/H of CAD	164	112	27	115	22	137	6.07	4.26	105	CC	GG	CC	CC	CT	CC	TT	TT	CC	CT	2/4
530	CAD case	Male	57	Non Veg	Unstable Angina	Non DM	Normotensive	Non-Smoker	Non-Alcoholic	No F/H of CAD	164	112	27	115	22.4	137	6.07	4.26	105	CC	GG	CT	CC	CC	CT	AA	TT	CT	CT	1/4
531	CAD case	Male	26	Non Veg	Unstable Angina	Non DM	Normotensive	Non-Smoker	Non-Alcoholic	No F/H of CAD	550	137	33	490	27	517	16.67	14.85	78	CC	GG	CT	CC	CC	CC	AA	TT	CC	CT	1/1
532	CAD case	Male	56	Vegetaian	Myocardial Infarction	Non DM	Normotensive	Smoker	Alcoholic	F/H of CAD	194	149	33.55	130.65	29.8	160.45	5.78	3.89	78	CC	GG	CT	CC	CC	TT	AA	TT	CC	CT	4/4
533	CAD case	Male	42	Vegetaian	Myocardial Infarction	Non DM	Hypertensive	Non-Smoker	Non-Alcoholic	F/H of CAD	191	81	40	135	16.2	151	4.78	3.38	101	CC	TT	CC	CC	CC	CT	AA	TT	CT	TT	1/4
534	CAD case	Female	69	Vegetaian	Myocardial Infarction	Non DM	Normotensive	Non-Smoker	Non-Alcoholic	F/H of CAD	127	134	46	54	26.8	81	2.76	1.17	77	CT	GT	CT	CC	CT	CC	AA	CT	CC	TT	1/1
535	CAD case	Male	43	Non Veg	Myocardial Infarction	Non DM	Normotensive	Non-Smoker	Alcoholic	No F/H of CAD	151	250	41	60	50	110	3.68	1.46	122	CC	GG	CC	CT	CC	CC	AA	TT	CT	CT	1/4
536	CAD case	Female	60	Vegetaian	Myocardial Infarction	Non DM	Normotensive	Non-Smoker	Alcoholic	No F/H of CAD	232	167	40	159	33.4	192	5.8	3.98	89	CC	GG	CC	CT	TT	CT	AA	CT	CC	TT	1/4
537	CAD case	Male	39	Non Veg	Myocardial Infarction	Non DM	Normotensive	Non-Smoker	Non-Alcoholic	No F/H of CAD	161	87	41	103	17.4	120	3.93	2.51	233	CC	GG	TT	CC	CC	CT	AT	CT	TT	TT	2/2
538	CAD case	Male	62	Non Veg	Myocardial Infarction	Non DM	Normotensive	Non-Smoker	Non-Alcoholic	No F/H of CAD	154	118	38	92	24	116	4.05	2.42	141	CC	GT	CC	CT	CT	CT	AA	TT	CC	TT	1/4
539	CAD case	Male	38	Non Veg	Myocardial Infarction	Non DM	Normotensive	Non-Smoker	Alcoholic	No F/H of CAD	185	314	33	89	63	152	5.61	2.7	102	CC	GG	CT	CC	CC	CC	TT	TT	CT	CT	1/1
540	CAD case	Male	64	Vegetaian	Myocardial Infarction		Hypertensive	Non-Smoker	Non-Alcoholic	F/H of CAD	144	188	34	72	38	110	4.24	2.12	183	CC	GG	CC	CT	CC	CT	AT	TT	CC	CC	1/1
541	CAD case	Female	43	Vegetaian	Myocardial Infarction	Non DM	Normotensive	Non-Smoker	Non-Alcoholic	No F/H of CAD	174	89	48	106	17.8	126	3.63	2.21	75.9	CC	GG	CC	CC	CC	CT	AT	TT	CC	TT	1/4
542	CAD case	Male	56	Vegetaian	Unstable Angina	Non DM	Normotensive	Non-Smoker	Non-Alcoholic	No F/H of CAD	137	107	39	84	21.4	98	3.51	2.15	77	CC	GG	CT	CT	CC	CT	AA	TT	CC	TT	1/4
543	CAD case	Male	35	Vegetaian	Unstable Angina	Non DM	Normotensive	Non-Smoker	Non-Alcoholic	No F/H of CAD	113	167	31	61	33.4	82	3.65	1.97	83	CC	GG	TT	CT	CC	CC	AT	CT	CT	CT	1/1
544	CAD case	Male	62	Vegetaian	Unstable Angina	Non DM	Normotensive	Non-Smoker	Non-Alcoholic	No F/H of CAD	105	137	27	67	27.4	78	3.89	2.48	130	CT	GG	CT	CC	CC	TT	AT	TT	CT	CT	1/1
545	CAD case	Male	45	Non Veg	Myocardial Infarction	Non DM	Normotensive	Smoker	Non-Alcoholic	No F/H of CAD	163	120	43	104	24	120	3.79	2.42	81	CC	GG	CC	CC	CT	CC	AT	TT	CC	TT	1/1
546	CAD case	Female	65	Vegetaian	Myocardial Infarction	Non DM	Normotensive	Non-Smoker	Non-Alcoholic	No F/H of CAD	89	181	25	28	36	64	3.56	1.12	95	CC	GG	TT	CC	CT	CT	AT	TT	CC	TT	1/1
547	CAD case	Female	45	Vegetaian	Myocardial Infarction	Non DM	Normotensive	Non-Smoker	Non-Alcoholic	No F/H of CAD	231	173	55	141	35	176	4.2	2.56	98	CC	GG	CC	CC	CT	CC	AT	TT	CC	CC	1/1
548	CAD case	Male	65	Vegetaian	Myocardial Infarction		Normotensive	Non-Smoker	Non-Alcoholic	No F/H of CAD	85	82	33	36	16	52	2.58	1.09	99	CC	GG	CT	CT	CT	CC	AA	TT	CT	TT	2/2
549	CAD case	Male	44	Vegetaian	Myocardial Infarction	Non DM	Normotensive	Smoker	Alcoholic	No F/H of CAD	294	311	68	164	62	226	4.32	2.41	88	CC	GT	CC	CC	CC	CC	AA	TT	CT	CT	1/4
550	CAD case	Female	65	Vegetaian	Myocardial Infarction	Non DM	Normotensive	Non-Smoker	Non-Alcoholic	No F/H of CAD	156	137	45	84	27	111	3.47	1.87	81	CC	GG	CT	CT	CC	CC	TT	TT	CC	TT	1/2
551	CAD case	Male	37	Non Veg	Myocardial Infarction	Non DM	Normotensive	Smoker	Alcoholic	No F/H of CAD	138	139	41	69	28	97	3.37	1.68	104	CC	GG	CT	CT	CT	CT	AT	TT	CC	CT	1/1
552	CAD case	Male	64	Vegetaian	Myocardial Infarction	Non DM	Normotensive	Smoker	Alcoholic	No F/H of CAD	97	80	37	44	16	60	2.62	1.19	99	CT	GG	CC	CC	CT	CT	AT	TT	TT	CT	1/4
553	CAD case	Female	40	Vegetaian	Myocardial Infarction	Non DM	Normotensive	Non-Smoker	Non-Alcoholic	No F/H of CAD	138	107	42	75	21	96	3.29	1.79	77	CT	GG	CC	CC	CC	CT	AT	TT	CC	TT	1/4
554	CAD case	Male	58	Non Veg	Myocardial Infarction	Non DM	Normotensive	Non-Smoker	Non-Alcoholic	No F/H of CAD	108	195	32	37	39	76	3.38	1.16	112	CC	GG	CC	CC	CC	TT	AA	TT	CT	CT	1/4
555	CAD case	Male	44	Non Veg	Myocardial Infarction	Non DM	Normotensive	Smoker	Alcoholic	No F/H of CAD	105	52	43	52	10	62	2.44	1.21	125	CC	GT	TT	CC	TT	CC	AT	TT	CT	CC	1/2
556	CAD case	Male	65	Vegetaian	Myocardial Infarction	Non DM	Normotensive	Smoker	Alcoholic	No F/H of CAD	146	105	51	74	21	95	2.86	1.45	126	CC	GG	CT	CC	CT	CT	TT	TT	CC	TT	1/2
557	CAD case	Male	40	Non Veg	Myocardial Infarction	Non DM	Normotensive	Smoker	Alcoholic	No F/H of CAD	187	74	63	109	15	124	2.97	1.73	116	CC	GT	CC	CT	CT	CC	TT	TT	CT	TT	1/1
558	CAD case	Male	65	Vegetaian	Myocardial Infarction	Non DM	Normotensive	Non-Smoker	Alcoholic	No F/H of CAD	176	168	46	97	34	130	3.83	2.11	85	CC	GG	CT	CC	CC	CC	AA	TT	CC	CT	1/1
559	CAD case	Male	45	Vegetaian	Myocardial Infarction		Normotensive	Non-Smoker	Alcoholic	F/H of CAD	158	252	47	61	50	111	3.36	1.3	146	CC	GG	CT	CC	CC	CC	AA	TT	CC	TT	1/1
560	CAD case	Male	58	Vegetaian	Myocardial Infarction		Normotensive	Non-Smoker	Non-Alcoholic	No F/H of CAD	153	131	49	78	26	104	3.12	1.59	190	CC	GG	CC	CT	TT	CC	AA	CT	CC	TT	1/4
561	CAD case	Male	51	Vegetaian	Myocardial Infarction		Normotensive	Non-Smoker	Alcoholic	No F/H of CAD	264	504	56			208	4.71		156	CC	GG	CC	CT	CC	CT	AT	TT	CC	TT	1/1
562	CAD case	Female	65	Non Veg	Myocardial Infarction		Normotensive	Non-Smoker	Non-Alcoholic	No F/H of CAD	208	141	71	109	28	137	2.93	1.54	190	CT	GG	TT	CC	CT	CT	AT	TT	CC	CT	2/4
563	CAD case	Male	45	Vegetaian	Unstable Angina	Non DM	Hypertensive	Non-Smoker	Non-Alcoholic	No F/H of CAD	183	217	40	100	43	143	4.58	2.5	89	CC	GG	CC	CC	CT	TT	AA	TT	CT	TT	1/4
564	CAD case	Male	56	Vegetaian	Unstable Angina	Non DM	Hypertensive	Non-Smoker	Alcoholic	F/H of CAD	183	73	44	124	15	139	4.16	2.82	111	CC	GT	CC	CT	CC	CC	AA	TT	CT	TT	1/1
565	CAD case	Female	39	Non Veg	Myocardial Infarction	Non DM	Normotensive	Non-Smoker	Non-Alcoholic	F/H of CAD	77	51	22	44	10.2	55	3.5	2	86	CC	GG	CT	CT	CT	CT	AA	TT	CC	TT	2/2
566	CAD case	Male	45	Vegetaian	Stable Angina	Non DM	Hypertensive	Non-Smoker	Non-Alcoholic	F/H of CAD	132	74	38	79	15	94	3.47	2.08	93	CC	GG	TT	CC	CC	CT	AA	TT	TT	CC	1/1
567	CAD case	Male	65	Vegetaian	Myocardial Infarction		Normotensive	Non-Smoker	Non-Alcoholic	No F/H of CAD	175	272	20	101	54	155	8.75	5.05	223	CC	GG	CT	CC	CC	CT	AA	TT	TT	CC	1/4
568	CAD case	Male	45	Non Veg	Myocardial Infarction	Non DM	Normotensive	Non-Smoker	Non-Alcoholic	F/H of CAD	145	124	34	86	25	111	4.26	2.53	106	CC	GG	CT	CC	CC	CC	AT	TT	CT	CT	1/2
569	CAD case	Female	60	Non Veg	Myocardial Infarction		Normotensive	Non-Smoker	Non-Alcoholic	No F/H of CAD	201	191	39	124	38	162	5.15	3.18	410	CT	GT	CT	CC	CT	CT	AT	TT	CC	CT	1/4
570	CAD case	Male	40	Non Veg	Myocardial Infarction	Non DM	Normotensive	Smoker	Alcoholic	F/H of CAD	113	94	25	69	19	88	4.52	2.76	98	CC	GG	TT	CC	CC	CT	AA	TT	CT	TT	1/1
571	CAD case	Male	70	Non Veg	Myocardial Infarction	Non DM	Normotensive	Non-Smoker	Non-Alcoholic	No F/H of CAD	171	96	32	120	19	139	5.34	3.75	105	CC	GG	CC	CC	CC	CC	AA	CT	CC	CT	1/1
572	CAD case	Female	40	Vegetaian	Myocardial Infarction	Non DM	Normotensive	Non-Smoker	Non-Alcoholic	F/H of CAD	130	102	32	78	20	98	4.06	2.44	135	CC	GG	CT	CC	CC	CC	AA	TT	CC	TT	1/2
573	CAD case	Male	40	Vegetaian	Myocardial Infarction	Non DM	Normotensive	Smoker	Non-Alcoholic	F/H of CAD	131	72	37	80	14	94	3.54	2.16	228	CT	GG	CC	CC	CC	CT	AA	TT	CC	TT	1/4
574	CAD case	Male	45	Non Veg	Unstable Angina		Hypertensive	Non-Smoker	Non-Alcoholic	No F/H of CAD	176	117	36	117	23	140	4.89	3.25	81	CC	GG	CC	CT	CC	CC	AA	TT	CC	CC	1/2
575	CAD case	Female	62	Vegetaian	Unstable Angina	Non DM	Hypertensive	Non-Smoker	Non-Alcoholic	No F/H of CAD	215	86	46	152	17	169	4.67	3.3	93	CC	GG	TT	CT	CC	TT	TT	TT	TT	CT	1/2
576	CAD case	Female	40	Vegetaian	Myocardial Infarction	Non DM	Normotensive	Non-Smoker	Non-Alcoholic	F/H of CAD	121	62	35	2.1	12	86	3.46	0.06	85	CT	GG	CC	CC	CT	CT	AA	CC	CT	CT	1/4
577	CAD case	Male	55	Vegetaian	Unstable Angina	Non DM	Hypertensive	Smoker	Alcoholic	No F/H of CAD	132	99	36	76	20	96	3.67	2.11	91	CC	GT	TT	CC	TT	CC	AA	TT	CT	CT	1/4
578	CAD case	Male	40	Non Veg	Myocardial Infarction	Non DM	Normotensive	Smoker	Alcoholic	No F/H of CAD	151	160	26	93	32	125	5.81	3.58	220	CC	GG	CC	CT	CC	CC	AA	TT	CC	CT	1/1
579	CAD case	Male	65	Vegetaian	Myocardial Infarction	Non DM	Normotensive	Smoker	Non-Alcoholic	F/H of CAD	97	100	25	52	20	72	3.88	2.08	145	CC	TT	CC	CC	CC	CT	AT	TT	CT	CC	1/1
580	CAD case	Male	45	Vegetaian	Myocardial Infarction	Non DM	Normotensive	Smoker	Non-Alcoholic	No F/H of CAD	145	140	32	85	28	113	4.53	2.66	86	CC	GG	CT	CC	CT	CT	AA	TT	CT	TT	1/4
581	CAD case	Male	60	Vegetaian	Unstable Angina	Non DM	Normotensive	Smoker	Alcoholic	F/H of CAD	179	96	58	102	19	121	3.09	1.76	125	CC	GG	CT	CC	CC	CT	AT	TT	CC	CT	1/4
582	CAD case	Male	45	Vegetaian	Stable Angina		Hypertensive	Smoker	Alcoholic	F/H of CAD	191	326	25	101	65	166	7.64	4.04	226	CC	GG	CC	TT	CT	CT	AA	TT	CT	TT	1/2
583	CAD case	Female	65	Vegetaian	Myocardial Infarction	Non DM	Normotensive	Non-Smoker	Non-Alcoholic	No F/H of CAD	173	176	23	115	35	150	7.52	5	138	CC	GT	CT	CT	CT	TT	AT	TT	CC	CT	1/2
584	CAD case	Male	34	Non Veg	Myocardial Infarction	Non DM	Normotensive	Smoker	Alcoholic	No F/H of CAD	295	186	35	223	37	260	8.43	6.37	146	CC	GG	CT	CC	CC	CC	AT	TT	CT	TT	1/4
585	CAD case	Male	73	Vegetaian	Myocardial Infarction		Normotensive	Non-Smoker	Non-Alcoholic	F/H of CAD	102	53	33	58	11	69	3.09	1.76	142	CT	GG	CC	CC	CC	CC	AA	TT	CT	TT	1/1
586	CAD case	Male	40	Non Veg	Myocardial Infarction	Non DM	Normotensive	Smoker	Alcoholic	No F/H of CAD	145	106	30	94	21	115	4.83	3.13	125	CC	GG	CC	CC	CC	CT	AT	TT	CT	CT	1/1
587	CAD case	Male	61	Non Veg	Myocardial Infarction		Normotensive	Smoker	Alcoholic	No F/H of CAD	154	132	40	88	36	114	3.85	2.2	229	CC	GG	CC	CT	CT	CC	TT	TT	CC	CC	1/4
588	CAD case	Male	40	Vegetaian	Myocardial Infarction	Non DM	Normotensive	Smoker	Alcoholic	No F/H of CAD	266	219	58	164	44	208	4.59	2.83	51	CC	GG	CT	CT	CC	CT	AT	TT	CC	CT	2/2
589	CAD case	Male	65	Vegetaian	Unstable Angina	Non DM	Hypertensive	Smoker	Alcoholic	No F/H of CAD	119	88	35	66	18	84	3.4	1.89	84	CC	GG	CC	CT	CC	CC	AT	CT	CC	TT	1/4
590	CAD case	Male	70	Non Veg	Myocardial Infarction		Normotensive	Non-Smoker	Non-Alcoholic	F/H of CAD	163	212	28	93	42	135	5.82	3.32	111	CC	GG	CT	CC	CC	CT	AT	TT	CC	CT	1/4
591	CAD case	Male	41	Non Veg	Myocardial Infarction		Normotensive	Non-Smoker	Non-Alcoholic	F/H of CAD	130	113	36	71	23	94	3.61	1.97	107	CC	GT	CT	CC	TT	CT	AA	TT	CC	TT	1/4
592	CAD case	Male	65	Vegetaian	Myocardial Infarction	Non DM	Hypertensive	Smoker	Alcoholic	F/H of CAD	252	98	51	181	20	201	4.94	3.55	86	CC	GG	CT	CC	CC	CC	TT	TT	CC	TT	1/4
593	CAD case	Female	62	Vegetaian	Unstable Angina		Normotensive	Non-Smoker	Non-Alcoholic	No F/H of CAD	205	161	52	121	32	153	3.94	2.33	140	CC	GG	CT	CC	CC	CT	AA	TT	CT	CC	1/2
594	CAD case	Female	45	Vegetaian	Myocardial Infarction		Normotensive	Non-Smoker	Non-Alcoholic	F/H of CAD	107	139	16	63	28	91	6.69	3.94	369	CC	GG	CC	CT	CT	CT	AA	TT	CC	CT	1/4
595	CAD case	Male	70	Non Veg	Unstable Angina	Non DM	Normotensive	Smoker	Non-Alcoholic	No F/H of CAD	123	93	50	54	19	73	2.46	1.08	80	CC	GG	CT	CC	CC	CC	AA	TT	CT	TT	1/2
596	CAD case	Male	45	Non Veg	Myocardial Infarction	Non DM	Normotensive	Smoker	Alcoholic	F/H of CAD	149	95	37	93	19	112	4.03	2.51	92	CC	GG	CT	CC	CC	CT	TT	TT	TT	TT	2/2
597	CAD case	Male	72	Vegetaian	Myocardial Infarction	Non DM	Normotensive	Smoker	Alcoholic	F/H of CAD	111	119	24	63	24	87	4.63	2.63	99	CC	GG	CC	CC	CT	CT	AA	TT	CC	TT	1/1
598	CAD case	Male	35	Vegetaian	Myocardial Infarction	Non DM	Normotensive	Smoker	Non-Alcoholic	F/H of CAD	75	27	56	37	11.2	19	1.34	0.66	99	CC	GG	CC	CT	CT	TT	AT	TT	CC	CC	1/1
599	CAD case	Male	74	Vegetaian	Myocardial Infarction	Non DM	Normotensive	Smoker	Non-Alcoholic	No F/H of CAD	90	38	44	43	8.8	46	2.05	0.98	88	CC	GG	CT	CT	CC	CC	AA	TT	CC	CT	4/4
600	CAD case	Male	45	Vegetaian	Myocardial Infarction	Non DM	Normotensive	Smoker	Alcoholic	No F/H of CAD	175	162	32	111	32	143	5.47	3.47	92	CT	GG	TT	CT	CC	CT	AT	CT	TT	TT	1/1
601	CAD case	Male	65	Vegetaian	Myocardial Infarction	Non DM	Normotensive	Smoker	Non-Alcoholic	No F/H of CAD	248	135	32	189	27	216	7.75	5.91	86	CC	GT	CT	CC	CT	CC	AT	TT	CC	CT	1/1
602	CAD case	Male	45	Non Veg	Myocardial Infarction	Non DM	Normotensive	Smoker	Alcoholic	F/H of CAD	114	125	13	76	25	101	8.77	5.85	96	CC	GG	CC	CC	CT	CC	AT	TT	CC	CT	1/1
603	CAD case	Male	60	Non Veg	Myocardial Infarction	Non DM	Normotensive	Smoker	Non-Alcoholic	No F/H of CAD	138	120	38	76	24	100	3.63	2	78	CC	GG	TT	CC	CT	CT	AT	TT	CT	TT	1/1
604	CAD case	Female	60	Vegetaian	Myocardial Infarction	Non DM	Normotensive	Non-Smoker	Non-Alcoholic	No F/H of CAD	162	112	47	93	22	115	3.45	1.98	102	CC	GG	CC	CC	CT	CC	AA	TT	CT	TT	1/1
605	CAD case	Male	45	Vegetaian	Myocardial Infarction	Non DM	Normotensive	Smoker	Non-Alcoholic	No F/H of CAD	194	254	44	99	51	150	4.41	2.25	226	CC	GT	CT	CT	CC	CT	AT	TT	CT	CT	2/2
606	CAD case	Male	45	Non Veg	Myocardial Infarction	Non DM	Hypertensive	Non-Smoker	Non-Alcoholic	F/H of CAD	212	183	44	131	37	168	4.82	2.98	95	CC	GG	CC	CT	CC	CT	AA	TT	CC	CT	1/1
607	CAD case	Male	72	Non Veg	Myocardial Infarction	Non DM	Normotensive	Smoker	Alcoholic	F/H of CAD	73	86	37	19	17	36	1.97	0.51	125	CT	GG	CT	CC	CC	CC	TT	TT	CT	TT	1/1
608	CAD case	Male	65	Vegetaian	Myocardial Infarction	Non DM	Hypertensive	Smoker	Alcoholic	F/H of CAD	191	100	73	98	20	118	2.62	1.34	73	CC	GG	CT	CC	CC	CT	AT	TT	CT	TT	1/1
609	CAD case	Male	45	Non Veg	Myocardial Infarction	Non DM	Normotensive	Smoker	Alcoholic	F/H of CAD	170	195	36	95	39	134	4.72	2.64	92	CT	GG	CC	CC	CC	CC	AA	TT	CC	TT	1/1
610	CAD case	Male	70	Non Veg	Myocardial Infarction	Non DM	Normotensive	Smoker	Non-Alcoholic	No F/H of CAD	116	114	30	63	23	86	3.87	2.1	148	CC	GG	CC	CC	CT	TT	AA	TT	TT	TT	1/1
611	CAD case	Male	40	Non Veg	Myocardial Infarction	Non DM	Normotensive	Non-Smoker	Alcoholic	F/H of CAD	168	306	40	67	61	128	4.2	1.68	104	CC	GT	CC	CC	TT	CC	AA	TT	CC	CT	1/1
612	CAD case	Male	65	Vegetaian	Myocardial Infarction	Non DM	Normotensive	Smoker	Non-Alcoholic	No F/H of CAD	116	106	31	64	21	85	3.74	2.06	86	CC	GG	TT	CC	CT	CC	AT	TT	TT	CT	1/1
613	CAD case	Male	45	Vegetaian	Myocardial Infarction	Non DM	Normotensive	Smoker	Non-Alcoholic	F/H of CAD	142	92	43	81	18	99	3.3	1.88	98	CC	GG	CT	CC	CT	CT	TT	TT	CC	CT	1/1
614	CAD case	Male	74	Vegetaian	Myocardial Infarction	Non DM	Hypertensive	Smoker	Non-Alcoholic	No F/H of CAD	211	197	52	120	39	159	4.06	2.31	89	CT	GG	CT	CT	CC	CC	TT	CT	CT	CT	1/1
615	CAD case	Male	62	Non Veg	Myocardial Infarction		Normotensive	Non-Smoker	Non-Alcoholic	F/H of CAD	158	101	48	98	20.2	110	3.29	2.04	126	CC	GT	CC	CC	TT	CC	AA	TT	CT	TT	1/4
616	CAD case	Female	45	Non Veg	Myocardial Infarction	Non DM	Normotensive	Non-Smoker	Non-Alcoholic	F/H of CAD	214	183	33	153	36.6	181	6.48	4.64	121	CC	GG	CT	CC	CT	CT	AA	TT	CC	CC	1/4
617	CAD case	Male	69	Non Veg	Myocardial Infarction	Non DM	Normotensive	Non-Smoker	Non-Alcoholic	F/H of CAD	116	121	37	68	24.2	79	3.14	1.84	95	CC	GG	CC	CT	CT	CC	AT	TT	CT	TT	2/4
618	CAD case	Male	40	Vegetaian	Myocardial Infarction	Non DM	Normotensive	Smoker	Alcoholic	F/H of CAD	206	289	35	140	57.8	171	5.89	4	133	CC	GG	CC	CT	CC	CC	AT	TT	CC	CT	1/4
619	CAD case	Female	65	Non Veg	Unstable Angina	Non DM	Normotensive	Non-Smoker	Non-Alcoholic	No F/H of CAD	168	96	73	70	19.2	95	2.3	0.96	101	CC	GG	TT	CC	CC	CT	AT	TT	CC	TT	1/4
620	CAD case	Male	45	Vegetaian	Myocardial Infarction	Non DM	Hypertensive	Smoker	Alcoholic	F/H of CAD	186	376	26	111	75.2	160	7.15	4.27	162	CC	GG	CC	CC	CT	CT	AT	TT	CC	TT	1/4
621	CAD case	Male	70	Vegetaian	Myocardial Infarction	Non DM	Normotensive	Smoker	Non-Alcoholic	No F/H of CAD	107	46	48	53	9.2	59	2.23	1.1	119	CT	GG	CC	CT	CC	CT	AA	TT	CT	CT	1/1
622	CAD case	Male	34	Vegetaian	Myocardial Infarction	Non DM	Normotensive	Non-Smoker	Non-Alcoholic	No F/H of CAD	170	137	34	123	27.4	136	5	3.62	109	CC	GG	CT	CT	TT	CT	AA	TT	CT	TT	1/2
623	CAD case	Male	33	Non Veg	Myocardial Infarction	Non DM	Normotensive	Non-Smoker	Non-Alcoholic	No F/H of CAD	218	252	47	120	50	171	4.64	2.55	86	CC	GG	TT	CC	CT	CC	AA	CT	CC	CC	1/1
624	CAD case	Male	70	Non Veg	Myocardial Infarction	Non DM	Normotensive	Non-Smoker	Non-Alcoholic	No F/H of CAD	215	260	51	112	52	164	4.22	2.2	87	CT	GG	CT	CC	CC	CT	AA	TT	CC	TT	4/4
625	CAD case	Male	32	Vegetaian	Stable Angina	Non DM	Normotensive	Smoker	Alcoholic	No F/H of CAD	256	194	42	176	39	214	6.1	4.19	94	CC	GG	CT	CC	CC	CC	AA	TT	CC	TT	1/2
626	CAD case	Female	55	Vegetaian	Myocardial Infarction	Non DM	Hypertensive	Non-Smoker	Non-Alcoholic	No F/H of CAD	227	132	66	135	26	161	3.44	2.05	79	CC	GG	CT	CC	CT	CC	AT	TT	CC	CT	1/1
627	CAD case	Male	38	Non Veg	Myocardial Infarction	Non DM	Normotensive	Non-Smoker	Alcoholic	No F/H of CAD	264	252	46	168	50	218	5.74	3.65	75	CC	GG	CT	CC	CC	CT	AA	TT	CT	CT	1/1
628	CAD case	Male	35	Non Veg	Myocardial Infarction	Non DM	Normotensive	Non-Smoker	Non-Alcoholic	No F/H of CAD	149	121	34	91	24	115	4.38	2.68	86	CC	GT	CC	CC	TT	CC	AA	CT	CC	CT	2/2
629	CAD case	Male	62	Non Veg	Myocardial Infarction	Non DM	Normotensive	Smoker	Alcoholic	No F/H of CAD	173	139	40	105	28	133	4.33	2.63	74	CC	GG	CT	CC	CC	CT	AA	TT	CC	CT	1/4
630	CAD case	Male	38	Non Veg	Myocardial Infarction	Non DM	Hypertensive	Non-Smoker	Non-Alcoholic	No F/H of CAD	205	282	55	94	56	150	3.73	1.71	83	CC	GG	CC	CC	CC	CT	AA	TT	CT	TT	1/1
631	CAD case	Male	61	Non Veg	Stable Angina		Hypertensive	Non-Smoker	Alcoholic	No F/H of CAD	197	175	39	123	35	158	5.05	3.15	109	CC	GG	CC	CT	CT	CC	AA	TT	CC	TT	1/1
632	CAD case	Male	44	Vegetaian	Myocardial Infarction	Non DM	Normotensive	Non-Smoker	Non-Alcoholic	No F/H of CAD	175	232	45	84	46	130	3.89	1.87	78	CT	GG	CC	CT	CC	CC	AA	CT	CT	CT	1/1
633	CAD case	Male	57	Vegetaian	Myocardial Infarction	Non DM	Hypertensive	Non-Smoker	Non-Alcoholic	F/H of CAD	230	181	56	138	36	174	4.11	2.46	93	CC	GG	TT	CC	CT	CT	TT	TT	CC	TT	1/2
634	CAD case	Male	37	Non Veg	Stable Angina	Non DM	Normotensive	Non-Smoker	Non-Alcoholic	No F/H of CAD	240	362	64	104	72	176	3.75	1.63	98	CC	GG	CC	CC	CC	TT	AA	TT	TT	CC	1/1
635	CAD case	Male	65	Vegetaian	Myocardial Infarction	Non DM	Normotensive	Non-Smoker	Non-Alcoholic	No F/H of CAD	179	109	44	113	22	135	4.07	2.57	94	CC	GG	TT	CC	CT	CT	AA	TT	CC	TT	1/1
636	CAD case	Male	41	Vegetaian	Myocardial Infarction	Non DM	Normotensive	Non-Smoker	Non-Alcoholic	No F/H of CAD	183	213	42	98	43	141	4.36	2.33	72	CT	GT	CC	CT	CC	CC	AA	TT	CT	CT	2/2
637	CAD case	Male	60	Non Veg	Myocardial Infarction	Non DM	Normotensive	Smoker	Non-Alcoholic	No F/H of CAD	226	376	50	101	75	176	4.52	2.02	81	CC	GG	CC	CT	CC	CT	AT	TT	CC	TT	1/4
638	CAD case	Female	48	Vegetaian	Myocardial Infarction	Non DM	Hypertensive	Non-Smoker	Non-Alcoholic	No F/H of CAD	183	116	38	122	23	145	4.82	3.21	80	CC	GG	CT	CT	CC	CC	AA	TT	CT	CT	1/1
639	CAD case	Male	62	Non Veg	Myocardial Infarction	Non DM	Normotensive	Smoker	Alcoholic	No F/H of CAD	157	95	47	91	19	110	3.34	1.94	85	CC	GG	CT	CC	CT	CT	AT	TT	CC	TT	1/1
640	CAD case	Male	35	Vegetaian	Myocardial Infarction	Non DM	Normotensive	Non-Smoker	Alcoholic	No F/H of CAD	175	85	53	106	17	122	3.3	2	75	CC	GG	CC	TT	CC	CT	AA	TT	CC	TT	1/4
641	CAD case	Male	70	Non Veg	Asymptomatic known CAD	Non DM	Normotensive	Smoker	Alcoholic	No F/H of CAD	208	204	41	126	41	167	5.07	3.07	77	CT	GT	CT	CT	CC	CC	TT	TT	TT	CT	1/4
642	CAD case	Male	45	Non Veg	Asymptomatic known CAD		Normotensive	Smoker	Non-Alcoholic	No F/H of CAD	192	226	44	103	45	148	4.36	2.34	82	CC	GT	CT	CC	CC	TT	AT	TT	CT	CT	1/4
643	CAD case	Male	74	Non Veg	Stable Angina	Non DM	Normotensive	Smoker	Non-Alcoholic	No F/H of CAD	194	139	42	124	28	152	4.62	2.95	77	CT	GG	CC	CC	CT	CC	AA	TT	CC	TT	1/1
644	CAD case	Male	35	Vegetaian	Asymptomatic known CAD	Non DM	Normotensive	Smoker	Non-Alcoholic	F/H of CAD	215	157	51	133	31	164	4.22	2.61	72	CC	GG	CC	CC	TT	CT	AA	TT	CC	TT	1/1
645	CAD case	Male	65	Non Veg	Asymptomatic known CAD	Non DM	Normotensive	Non-Smoker	Non-Alcoholic	No F/H of CAD	202	223	53	104	45	149	3.81	1.96	81	CC	GG	TT	CT	CT	CC	TT	TT	CC	CC	1/1
646	CAD case	Male	45	Vegetaian	Asymptomatic known CAD	Non DM	Normotensive	Smoker	Non-Alcoholic	No F/H of CAD	224	293	35	131	59	189	6.4	3.74	68	CC	GG	CT	CT	CT	CC	AT	TT	CT	TT	1/1
647	CAD case	Male	72	Non Veg	Asymptomatic known CAD	Non DM	Normotensive	Smoker	Non-Alcoholic	F/H of CAD	196	227	29	122	45	167	6.76	4.21	73	CC	GG	CC	CT	CC	CC	AA	TT	CT	CT	1/1
648	CAD case	Male	45	Non Veg	Asymptomatic known CAD	Non DM	Normotensive	Non-Smoker	Alcoholic	No F/H of CAD	149	266	36	60	53	113	4.14	1.67	77	CC	GG	CT	CC	CC	CT	AT	TT	CC	TT	4/4
649	CAD case	Male	55	Non Veg	Myocardial Infarction	Non DM	Normotensive	Smoker	Non-Alcoholic	No F/H of CAD	161	111	44	95	22	117	3.66	2.16	77	CC	GG	TT	CC	CT	CT	AA	TT	CC	CT	1/4
650	CAD case	Male	39	Non Veg	Stable Angina	Non DM	Normotensive	Non-Smoker	Alcoholic	No F/H of CAD	156	109	44	91	22	112	3.55	2.07	81	CC	GG	CT	CC	TT	CT	TT	TT	TT	CT	1/1
651	CAD case	Male	64	Non Veg	Myocardial Infarction		Hypertensive	Non-Smoker	Non-Alcoholic	No F/H of CAD	170	177	25	110	35	145	6.8	4.4	72	CC	GG	CT	CC	CC	TT	AT	TT	CC	TT	1/1
652	CAD case	Male	42	Non Veg	Myocardial Infarction	Non DM	Hypertensive	Smoker	Non-Alcoholic	No F/H of CAD	337	187	47	253	37	290	7.17	5.38	66	CT	GG	CC	CT	CC	CT	AT	TT	CT	CT	1/1
653	CAD case	Male	65	Non Veg	Myocardial Infarction	Non DM	Normotensive	Smoker	Non-Alcoholic	No F/H of CAD	199	319	51	84	64	148	3.9	1.65	118	CC	GG	CT	CC	CC	CC	AA	TT	CT	TT	1/1
654	CAD case	Male	45	Non Veg	Myocardial Infarction	Non DM	Hypertensive	Smoker	Non-Alcoholic	No F/H of CAD	119	128	36	57	26	83	3.31	1.58	100	CC	GT	CT	CC	CT	CT	TT	TT	CC	TT	1/4
655	CAD case	Female	45	Non Veg	Asymptomatic known CAD	Non DM	Normotensive	Non-Smoker	Non-Alcoholic	No F/H of CAD	196	298	28	108	60	168	7	3.86	184	TT	GG	CC	CC	CT	CC	AA	TT	CT	TT	1/2
656	CAD case	Male	66	Vegetaian	Myocardial Infarction	Non DM	Normotensive	Non-Smoker	Alcoholic	No F/H of CAD	210	246	31	130	49	179	6.77	4.19	101	CC	GG	CT	CC	CC	CC	AT	CT	CC	CT	1/1
657	CAD case	Male	45	Vegetaian	Myocardial Infarction	Non DM	Normotensive	Smoker	Non-Alcoholic	No F/H of CAD	125	160	38	55	32	87	3.29	1.45	90	CC	GT	TT	CC	CC	CC	AT	TT	CT	TT	1/4
658	CAD case	Female	70	Non Veg	Myocardial Infarction	Non DM	Normotensive	Non-Smoker	Non-Alcoholic	No F/H of CAD	163	107	49	93	21	114	3.33	1.9	98	CC	GT	TT	CT	CC	CC	AT	TT	CC	TT	2/2
659	CAD case	Male	45	Non Veg	Myocardial Infarction		Normotensive	Non-Smoker	Non-Alcoholic	No F/H of CAD	123	140	30	65	28	93	4.1	2.17	119	CC	GG	CC	CT	CC	CC	AA	TT	CC	CT	1/4
660	CAD case	Male	45	Non Veg	Myocardial Infarction	Non DM	Hypertensive	Smoker	Non-Alcoholic	No F/H of CAD	225	317	47	115	63	178	4.79	2.45	86	CC	GG	TT	CC	CC	TT	AT	TT	CC	CC	1/4
661	CAD case	Male	58	Vegetaian	Myocardial Infarction		Normotensive	Smoker	Non-Alcoholic	No F/H of CAD	202	247	41	112	49	161	4.93	2.73	153	CC	GG	CC	CC	CT	CT	AT	TT	CC	CC	1/4
662	CAD case	Male	60	Vegetaian	Myocardial Infarction	Non DM	Hypertensive	Non-Smoker	Non-Alcoholic	No F/H of CAD	129	117	32	74	23	97	4.03	2.31	87	CT	GG	CC	CC	CC	CT	AA	TT	TT	CT	1/1
663	CAD case	Male	45	Non Veg	Stable Angina	Non DM	Hypertensive	Non-Smoker	Non-Alcoholic	No F/H of CAD	231	198	43	148	40	188	5.37	3.44	94	CC	GT	CT	CC	TT	CT	AA	TT	CT	TT	1/4
664	CAD case	Male	52	Non Veg	Myocardial Infarction	Non DM	Hypertensive	Smoker	Non-Alcoholic	No F/H of CAD	220	202	40	140	40	180	5.5	3.5	81	CC	GG	TT	CC	CT	CC	AA	TT	TT	TT	1/1
665	CAD case	Female	40	Vegetaian	Myocardial Infarction		Hypertensive	Non-Smoker	Non-Alcoholic	F/H of CAD	246	451	36			210	6.83		160	CT	GG	CT	CC	CC	CT	AA	TT	CC	TT	4/4
666	CAD case	Male	45	Non Veg	Myocardial Infarction	Non DM	Normotensive	Smoker	Non-Alcoholic	No F/H of CAD	333	840	32			301	10.41		92	CC	GG	CT	CC	CC	CC	AT	TT	CC	TT	1/2
667	CAD case	Male	85	Vegetaian	Myocardial Infarction	Non DM	Hypertensive	Non-Smoker	Non-Alcoholic	F/H of CAD	111	51	48	53	10	63	2.31	1.1	100	CC	GG	CT	CC	CT	CC	AT	TT	CC	CT	1/1
668	CAD case	Female	45	Non Veg	Myocardial Infarction		Hypertensive	Non-Smoker	Non-Alcoholic	No F/H of CAD	275	117	64	188	23	211	4.3	2.94	137	CC	GG	CT	CC	CC	CT	AA	CT	CT	CT	1/1
669	CAD case	Male	43	Non Veg	Myocardial Infarction		Hypertensive	Non-Smoker	Non-Alcoholic	No F/H of CAD	173	159	49	92	31.8	124	3.53	1.88	210	CC	GT	CC	CC	CT	CC	AA	CT	CC	CT	2/2
670	CAD case	Male	60	Vegetaian	Myocardial Infarction	Non DM	Hypertensive	Non-Smoker	Non-Alcoholic	No F/H of CAD	155	125	37	93	25	118	4.19	2.51	82	CC	GG	CT	CC	CC	CT	AA	TT	CC	CT	1/4
671	CAD case	Male	35	Non Veg	Myocardial Infarction	Non DM	Normotensive	Non-Smoker	Non-Alcoholic	No F/H of CAD	206	174	37	134	34.8	169	5.57	3.62	92	CC	GG	CC	CC	CC	CT	AA	TT	CT	TT	1/1
672	CAD case	Male	35	Non Veg	Myocardial Infarction	Non DM	Normotensive	Non-Smoker	Alcoholic	No F/H of CAD	196	140	54	114	28	142	3.63	2.11	107	CC	GG	CC	CT	CT	CC	AA	TT	CC	TT	1/1
673	CAD case	Male	42	Vegetaian	Myocardial Infarction	Non DM	Normotensive	Non-Smoker	Alcoholic	No F/H of CAD	166	249	31	85	49.8	135	5.35	2.74	77	CT	GG	CC	CT	CC	CC	AA	CT	CT	CT	1/1
674	CAD case	Male	56	Vegetaian	Myocardial Infarction	Non DM	Hypertensive	Smoker	Non-Alcoholic	No F/H of CAD	179	179	39	115	35.8	140	4.59	2.95	99	CC	GG	TT	CT	TT	CT	TT	TT	CC	TT	1/1
675	CAD case	Male	65	Non Veg	Myocardial Infarction	Non DM	Normotensive	Non-Smoker	Alcoholic	No F/H of CAD	144	344	22	76	68.8	122	6.55	3.45	95	CC	GG	CC	CC	CC	TT	AA	CC	CC	CC	1/1
676	CAD case	Male	45	Non Veg	Myocardial Infarction		Normotensive	Smoker	Non-Alcoholic	No F/H of CAD	204	272	40	124	54.4	164	5.1	3.1	84	CC	GG	TT	CC	CT	CT	AA	TT	CC	TT	1/1
677	CAD case	Male	75	Vegetaian	Stable Angina	Non DM	Normotensive	Non-Smoker	Non-Alcoholic	No F/H of CAD	132	101	42	76	20.2	90	3.14	1.81	92	CT	GG	CC	CT	CC	CC	AA	TT	CT	CT	2/2
678	CAD case	Male	40	Non Veg	Stable Angina	Non DM	Normotensive	Non-Smoker	Alcoholic	No F/H of CAD	203	168	44	138	33.6	159	4.61	3.14	95	CC	GG	CC	CT	CC	CT	AA	TT	CC	CC	1/4
679	CAD case	Male	75	Vegetaian	Myocardial Infarction	Non DM	Hypertensive	Non-Smoker	Non-Alcoholic	No F/H of CAD	158	105	47	107	21	111	3.36	2.28	93	CC	GG	CT	CT	TT	CC	AA	TT	CT	CT	1/1
680	CAD case	Male	34	Non Veg	Myocardial Infarction	Non DM	Normotensive	Non-Smoker	Alcoholic	No F/H of CAD	187	138	41	134	27.6	146	4.56	3.27	101	CC	GG	CT	CC	CC	CT	AT	TT	CC	TT	1/1
681	CAD case	Male	41	Vegetaian	Myocardial Infarction	Non DM	Normotensive	Non-Smoker	Alcoholic	F/H of CAD	218	180	41	144	36	177	5.32	3.51	95	CC	GG	CC	TT	CC	CT	AA	TT	CC	TT	1/4
682	CAD case	Male	60	Vegetaian	Stable Angina	Non DM	Normotensive	Non-Smoker	Non-Alcoholic	F/H of CAD	212	107	50	139	21	162	4.24	2.78	87	CT	GT	CT	CT	CC	CC	AT	TT	CT	CT	1/4
683	CAD case	Female	41	Vegetaian	Myocardial Infarction	Non DM	Hypertensive	Non-Smoker	Non-Alcoholic	F/H of CAD	132	46	37	87	9.2	95	3.57	2.35	81	CC	GT	CT	CC	CC	TT	AT	TT	CT	CT	1/4
684	CAD case	Male	69	Vegetaian	Myocardial Infarction	Non DM	Normotensive	Non-Smoker	Non-Alcoholic	No F/H of CAD	120	103	27	81	20.6	93	4.44	3	94	CT	GG	CC	CC	CT	CC	AA	TT	CC	TT	1/1
685	CAD case	Female	45	Non Veg	Myocardial Infarction	Non DM	Normotensive	Non-Smoker	Non-Alcoholic	No F/H of CAD	189	362	30	33	72.4	159	6.3	1.1	76	CC	GG	CC	CC	TT	CT	AT	TT	CC	TT	1/1
686	CAD case	Male	62	Vegetaian	Myocardial Infarction	Non DM	Normotensive	Non-Smoker	Non-Alcoholic	No F/H of CAD	215	106	43	160	21.2	172	5	3.72	101	CC	GG	CT	CT	CT	CC	TT	TT	CC	CC	1/1
687	CAD case	Male	35	Vegetaian	Myocardial Infarction	Non DM	Hypertensive	Non-Smoker	Non-Alcoholic	No F/H of CAD	168	88	51	101	17.6	117	3.29	1.98	92	CC	GG	CT	CC	CT	CC	AT	TT	CT	TT	1/1
688	CAD case	Male	65	Vegetaian	Myocardial Infarction	Non DM	Hypertensive	Non-Smoker	Non-Alcoholic	F/H of CAD	166	124	38	111	24.8	128	4.37	2.92	93	CC	GG	CC	CT	CC	CC	AA	CT	CT	CT	1/2
689	CAD case	Male	45	Vegetaian	Myocardial Infarction	Non DM	Normotensive	Non-Smoker	Non-Alcoholic	F/H of CAD	131	76	50	78	15.2	81	2.62	1.56	83	CC	GG	TT	CC	CC	CC	TT	TT	CC	TT	4/4
690	CAD case	Male	35	Non Veg	Stable Angina	Non DM	Normotensive	Non-Smoker	Non-Alcoholic	No F/H of CAD	273	324	40	187	64.8	233	6.83	4.68	267	CC	GG	CT	CC	CT	CT	AA	TT	CC	CT	1/4
691	CAD case	Male	42	Non Veg	Myocardial Infarction	Non DM	Hypertensive	Smoker	Non-Alcoholic	No F/H of CAD	168	122	41	103	24	127	4.1	2.51	80	CC	GG	CT	CC	TT	CT	TT	TT	TT	CT	1/1
692	CAD case	Male	40	Non Veg	Myocardial Infarction		Normotensive	Smoker	Alcoholic	No F/H of CAD	162	103	50	91	21	112	3.24	1.82	100	CC	GG	CT	CC	CC	TT	AT	TT	CC	TT	1/1
693	CAD case	Male	65	Vegetaian	Myocardial Infarction	Non DM	Normotensive	Non-Smoker	Non-Alcoholic	No F/H of CAD	151	214	34	74	43	117	4.44	2.18	80	CT	GT	CC	CT	CC	CT	AT	TT	CT	CT	1/4
694	CAD case	Male	45	Non Veg	Myocardial Infarction	Non DM	Normotensive	Smoker	Alcoholic	No F/H of CAD	142	73	33	94	15	109	4.3	2.85	87	CC	GG	CT	CC	CT	CC	AA	TT	CT	CC	1/1
695	CAD case	Male	72	Vegetaian	Unstable Angina	Non DM	Hypertensive	Smoker	Non-Alcoholic	No F/H of CAD	115	89	34	63	18	81	3.38	1.85	80	CC	GT	CT	CC	CT	CT	AA	TT	CC	TT	1/4
696	CAD case	Male	65	Vegetaian	Myocardial Infarction	Non DM	Normotensive	Non-Smoker	Non-Alcoholic	No F/H of CAD	177	103	36.5	119	20.6	140.5	4.85	3.26	80	CT	GG	CC	CC	CT	CC	AA	TT	CT	TT	1/2
697	CAD case	Male	65	Vegetaian	Stable Angina	Non DM	Hypertensive	Non-Smoker	Non-Alcoholic	No F/H of CAD	199	216	43	113	43	156	4.63	2.63	80	CC	GG	CT	CC	CC	CC	AT	CT	CC	CT	1/1
698	CAD case	Male	43	Non Veg	Myocardial Infarction	Non DM	Normotensive	Smoker	Alcoholic	No F/H of CAD	245	393	55	111	79	190	4.45	2.02	73	CC	GG	TT	CC	CC	CC	AT	TT	CC	TT	1/4
699	CAD case	Male	60	Vegetaian	Myocardial Infarction	Non DM	Normotensive	Non-Smoker	Non-Alcoholic	No F/H of CAD	177	129	71	106	26	106	2.49	1.49	92	CC	GG	TT	CT	TT	CC	AA	TT	CC	TT	4/4
700	CAD case	Male	44	Non Veg	Myocardial Infarction	Non DM	Normotensive	Smoker	Non-Alcoholic	F/H of CAD	196	107	60	115	21	136	3.27	1.92	86	CT	GT	CC	CT	CC	TT	AT	TT	CT	CT	1/4
701	CAD case	Female	70	Non Veg	Myocardial Infarction	Non DM	Normotensive	Non-Smoker	Non-Alcoholic	No F/H of CAD	242	103	63	158	21	179	3.84	2.51	100	CC	GG	TT	CC	CT	CT	AA	TT	CC	TT	1/1
702	CAD case	Male	55	Vegetaian	Myocardial Infarction		Normotensive	Non-Smoker	Non-Alcoholic	No F/H of CAD	140	67	45	82	13	95	3.11	1.82	135	CT	GG	CC	CT	CC	CC	AA	TT	CT	CT	2/2
703	CAD case	Male	32	Vegetaian	Myocardial Infarction	Non DM	Normotensive	Non-Smoker	Non-Alcoholic	No F/H of CAD	243	99	46	177	20	197	5.28	3.85	80	CC	GG	CC	CT	CC	CT	AT	TT	CC	TT	1/4
704	CAD case	Female	45	Vegetaian	Myocardial Infarction	Non DM	Normotensive	Non-Smoker	Non-Alcoholic	No F/H of CAD	166	150	59	77	30	107	2.81	1.31	142	CC	GG	CT	CC	CC	CC	AA	TT	CT	CT	1/2
705	CAD case	Male	60	Vegetaian	Myocardial Infarction		Hypertensive	Smoker	Non-Alcoholic	F/H of CAD	176	125	44	107	25	132	4	2.43	111	CC	GG	CT	TT	TT	CT	AT	TT	CC	CC	1/1
706	CAD case	Male	70	Non Veg	Myocardial Infarction	Non DM	Normotensive	Smoker	Non-Alcoholic	No F/H of CAD	139	67	41	85	13	98	3.39	2.07	85	CC	GG	CC	CC	CC	CT	AA	TT	CC	TT	1/4
707	CAD case	Male	60	Vegetaian	Myocardial Infarction		Hypertensive	Smoker	Non-Alcoholic	F/H of CAD	176	125	44	107	25	132	4	2.43	111	CT	GT	CT	CT	CC	CC	AT	TT	TT	CT	1/4
708	CAD case	Male	55	Non Veg	Myocardial Infarction	Non DM	Normotensive	Non-Smoker	Non-Alcoholic	F/H of CAD	161	166	31	97	33	130	5.19	3.13	160	CC	GT	CT	CC	CC	TT	AT	TT	CT	CT	1/4
709	CAD case	Male	55	Vegetaian	Myocardial Infarction	Non DM	Normotensive	Smoker	Non-Alcoholic	F/H of CAD	138	74	27	96	15	111	5.11	3.56	112	CT	GG	CC	CC	CT	CC	AA	TT	CC	TT	1/4
710	CAD case	Male	55	Vegetaian	Myocardial Infarction		Normotensive	Smoker	Non-Alcoholic	No F/H of CAD	199	143	55	115	29	144	3.62	2.09	118	CC	GG	CC	CC	CT	CT	AA	TT	CC	TT	1/2
711	CAD case	Male	70	Vegetaian	Myocardial Infarction	Non DM	Normotensive	Smoker	Non-Alcoholic	No F/H of CAD	134	94	54	61	19	80	2.48	1.13	99	CC	GG	CT	CT	CT	CC	TT	TT	CC	TT	1/4
712	CAD case	Female	45	Non Veg	Myocardial Infarction	Non DM	Normotensive	Non-Smoker	Non-Alcoholic	F/H of CAD	141	116	29	89	23	112	4.86	3.07	88	CC	GG	CT	CT	CT	CC	AT	TT	CT	TT	1/1
713	CAD case	Male	66	Non Veg	Myocardial Infarction	Non DM	Normotensive	Smoker	Non-Alcoholic	No F/H of CAD	139	67	41	85	13	98	3.39	2.07	85	CC	GG	CC	CT	CC	CC	AT	CT	CT	CT	1/1
714	CAD case	Male	55	Non Veg	Unstable Angina	Non DM	Normotensive	Non-Smoker	Non-Alcoholic	F/H of CAD	161	166	31	97	33	130	5.19	3.13	160	CC	GG	CT	CC	CC	CC	AT	TT	CC	TT	4/4
715	CAD case	Male	55	Vegetaian	Myocardial Infarction	Non DM	Normotensive	Smoker	Non-Alcoholic	F/H of CAD	138	74	27	96	15	111	5.11	3.56	112	CC	GG	CT	CC	CT	CT	AA	CT	CC	CT	1/4
716	CAD case	Male	57	Vegetaian	Myocardial Infarction		Normotensive	Smoker	Non-Alcoholic	No F/H of CAD	199	143	55	115	29	144	3.62	2.09	118	CC	GG	CT	CC	TT	CT	TT	TT	CT	CT	1/1
717	CAD case	Male	69	Vegetaian	Stable Angina	Non DM	Normotensive	Smoker	Non-Alcoholic	No F/H of CAD	134	94	54	61	19	80	2.48	1.13	99	CC	GG	CT	CC	CC	CT	AA	TT	CC	TT	1/1
718	CAD case	Female	45	Non Veg	Myocardial Infarction	Non DM	Normotensive	Non-Smoker	Non-Alcoholic	F/H of CAD	141	116	29	89	23	112	4.86	3.07	88	CT	GT	CC	CC	CC	TT	AT	TT	CT	CT	1/1
719	CAD case	Male	55	Non Veg	Unstable Angina	Non DM	Normotensive	Non-Smoker	Non-Alcoholic	F/H of CAD	161	166	31	97	33	130	5.19	3.13	160	CC	GG	CT	CC	CC	CC	AA	TT	CT	CC	1/1
720	CAD case	Male	55	Vegetaian	Myocardial Infarction	Non DM	Normotensive	Smoker	Non-Alcoholic	F/H of CAD	138	74	27	96	15	111	5.11	3.56	112	CC	GT	TT	CC	CT	CT	AA	TT	CC	TT	1/4
721	CAD case	Male	57	Vegetaian	Myocardial Infarction		Normotensive	Smoker	Non-Alcoholic	No F/H of CAD	199	143	55	115	29	144	3.62	2.09	118	CT	GG	CC	CC	CT	CC	AA	TT	CT	TT	1/2
722	CAD case	Male	69	Vegetaian	Stable Angina	Non DM	Normotensive	Smoker	Non-Alcoholic	No F/H of CAD	134	94	54	61	19	80	2.48	1.13	99	CC	GG	CT	CC	CC	CC	AT	TT	CC	CT	1/1
723	CAD case	Female	45	Non Veg	Myocardial Infarction	Non DM	Normotensive	Non-Smoker	Non-Alcoholic	F/H of CAD	141	116	29	89	23	112	4.86	3.07	88	CC	GT	TT	CC	CC	CC	AA	TT	CC	TT	1/4
