# Supplementary material for: Interleukin-1 Gene Cluster Polymorphisms and Their Association with Coronary Artery Disease: Separate Evidences from the Largest Case-Control Study amongst North Indians and an Updated Meta-Analysis
Source: PLoS One. 2016 Apr 14;11(4):e0153480. doi: 10.1371/journal.pone.0153480 (PMC4831754; doi:10.1371/journal.pone.0153480)
Supplement: S1 Data — (ZIP) [file pone.0153480.s003.zip › S1 Data/Raw Data_metaanalysis/IL1A_4845 GT (rs17561).xlsx]

## Sheet: Cases
S.No.	Author	Year	TT (Cases)	GT (Cases)	GG (Cases)
1	Zee et al.	2008	45	132	164
2	Bashour et al.	2013	36		64
3	Present study	2014	4	60	259

## Sheet: Controls
S.No.	Author	Year	TT (Controls)	GT (Controls)	GG (Controls)
1	Zee et al.	2008	42	136	163
2	Bashour et al.	2013	63		37
3	Present study	2014	7	66	327
