# Supplementary material for: Interleukin-1 Gene Cluster Polymorphisms and Their Association with Coronary Artery Disease: Separate Evidences from the Largest Case-Control Study amongst North Indians and an Updated Meta-Analysis
Source: PLoS One. 2016 Apr 14;11(4):e0153480. doi: 10.1371/journal.pone.0153480 (PMC4831754; doi:10.1371/journal.pone.0153480)
Supplement: S1 Data — (ZIP) [file pone.0153480.s003.zip › S1 Data/Raw Data_metaanalysis/IL1A_889 CT (rs1800587).xlsx]

## Sheet: Cases
S.No.	Author	Year	TT (Cases)	CT (Cases)	CC (Cases)
1	Banerjee et al.	2009	21	92	97
2	Stein et al.	2009	24		48
3	Present study	2014	3	54	266

## Sheet: Controls
S.No.	Author	Year	TT (Controls)	CT (Controls)	CC (Controls)
1	Banerjee et al.	2009	19	99	114
2	Stein et al.	2009	21		48
3	Present study	2014	4	57	339
