# Supplementary material for: Interleukin-1 Gene Cluster Polymorphisms and Their Association with Coronary Artery Disease: Separate Evidences from the Largest Case-Control Study amongst North Indians and an Updated Meta-Analysis
Source: PLoS One. 2016 Apr 14;11(4):e0153480. doi: 10.1371/journal.pone.0153480 (PMC4831754; doi:10.1371/journal.pone.0153480)
Supplement: S1 Data — (ZIP) [file pone.0153480.s003.zip › S1 Data/Raw Data_metaanalysis/IL1B_3954 CT (rs1143634).xlsx]

## Sheet: Cases
S.No.	Author	Year	TT (Cases)	CT (Cases)	CC (Cases)
1	Iacoviello et al.	2005	14	140	244
2	Arman et al.	2008	15	91	151
3	Geismar et al.	2008	7	38	51
4	Soylu et al.	2008	14	93	157
5	Zee et al.	2008	23	130	188
6	Stein et al.	2009	24		48
7	Coker et al.	2011	13	68	86
8	Bashour et al.	2013	45		55
9	Present study	2014	8	104	211

## Sheet: Controls
S.No.	Author	Year	TT (Controls)	CT (Controls)	CC (Controls)
1	Iacoviello et al.	2005	14	130	258
2	Arman et al.	2008	9	68	93
3	Geismar et al.	2008	11	45	67
4	Soylu et al.	2008	7	41	69
5	Zee et al.	2008	20	123	198
6	Stein et al.	2009	21		48
7	Coker et al.	2011	15	84	136
8	Bashour et al.	2013	48		52
9	Present study	2014	13	128	259
