# Supplementary material for: Interleukin-1 Gene Cluster Polymorphisms and Their Association with Coronary Artery Disease: Separate Evidences from the Largest Case-Control Study amongst North Indians and an Updated Meta-Analysis
Source: PLoS One. 2016 Apr 14;11(4):e0153480. doi: 10.1371/journal.pone.0153480 (PMC4831754; doi:10.1371/journal.pone.0153480)
Supplement: S1 Data — (ZIP) [file pone.0153480.s003.zip › S1 Data/Raw Data_metaanalysis/IL1B_511 CT (rs16944).xlsx]

## Sheet: Cases
S.No.	Author	Year	TT (Cases)	CT (Cases)	CC (Cases)
1	Francis et al.(1)	1999	NA	NA	NA	Allelic data available
2	Francis et al.(2)	1999	NA	NA	NA	Allelic data available
3	Momiyama et al.	2001	146		42
4	Vohnout et al.	2003	32	152	151
5	Licastro et al.	2004	14	60	65
6	Iacoviello et al.	2005	31	180	195
7	Arman et al.	2008	52	130	75
8	Geismar et al.	2008	11	42	43
9	Soylu et al.	2008	55	128	81
10	Zee et al.	2008	39	154	148
11	Rios et al.(1)	2010	32	64	42
12	Rios et al.(2)	2010	66	130	80
13	Coker et al.	2011	36	72	59
14	Bashour et al.	2013	57		43
15	Present study	2014	32	143	148

## Sheet: Controls
S.No.	Author	Year	TT (Controls)	CT (Controls)	CC (Controls)
1	Francis et al.(1)	1999	NA	NA	NA	Allelic data available
2	Francis et al.(2)	1999	NA	NA	NA	Allelic data available
3	Momiyama et al.	2001	90		14
4	Vohnout et al.	2003	26	89	90
5	Licastro et al.	2004	11	65	46
6	Iacoviello et al.	2005	58	187	174
7	Arman et al.	2008	45	74	51
8	Geismar et al.	2008	13	50	60
9	Soylu et al.	2008	31	58	28
10	Zee et al.	2008	40	137	164
11	Rios et al.(1)	2010	29	67	19
12	Rios et al.(2)	2010	22	69	47
13	Coker et al.	2011	45	113	77
14	Bashour et al.	2013	60		40
15	Present study	2014	60	187	153
