# Supplementary material for: Interleukin-1 Gene Cluster Polymorphisms and Their Association with Coronary Artery Disease: Separate Evidences from the Largest Case-Control Study amongst North Indians and an Updated Meta-Analysis
Source: PLoS One. 2016 Apr 14;11(4):e0153480. doi: 10.1371/journal.pone.0153480 (PMC4831754; doi:10.1371/journal.pone.0153480)
Supplement: S1 Data — (ZIP) [file pone.0153480.s003.zip › S1 Data/Raw Data_metaanalysis/IL1RN_8006 TC (rs419598).xlsx]

## Sheet: Cases
S.No.	Author	Year	CC (Cases)	CT (Cases)	TT (Cases)
1	Zee et al.	2008	20	129	192
2	van Minkelen et al.	2009	37	238	284
3	Fragoso et al.	2010	28	90	171
4	Present study	2014	3	37	283

## Sheet: Controls
S.No.	Author	Year	CC (Controls)	CT (Controls)	TT (Controls)
1	Zee et al.	2008	25	118	198
2	van Minkelen et al.	2009	38	238	370
3	Fragoso et al.	2010	26	109	113
4	Present study	2014	3	44	353
