# Supplementary material for: Interleukin-1 Gene Cluster Polymorphisms and Their Association with Coronary Artery Disease: Separate Evidences from the Largest Case-Control Study amongst North Indians and an Updated Meta-Analysis
Source: PLoS One. 2016 Apr 14;11(4):e0153480. doi: 10.1371/journal.pone.0153480 (PMC4831754; doi:10.1371/journal.pone.0153480)
Supplement: S1 Data — (ZIP) [file pone.0153480.s003.zip › S1 Data/Raw Data_metaanalysis/IL1RN_86bp_VNTR (PMID 14563376).xlsx]

## Sheet: Cases
S.No.	Author	Year	2/2 (Cases)	X/2 (Cases)	X/X (Cases)
1	Francis et al. (1)	1999	NA	NA	NA	Allelic data available
2	Francis et al. (2)	1999	NA	NA	NA	Allelic data available
3	Iacoviello et al.	2000	NA	NA	NA
4	Zee et al.	2001	26	140	219
5	Vohnout et al.	2003	21	114	200
6	Kariz et al.	2007	15	49	87
7	Arman et al.	2008	23	84	150
8	Geismar et al.	2008	4	32	59
9	Soylu et al.	2008	19	96	149
10	Fragoso et al.	2010	33	90	177
11	Coker et al.	2011	27	52	88
12	Goracy et al.	2011	22	86	93
13	Rywik et al.	2011	6	35	69
14	Bashour et al.	2013	54		46
15	Present study	2014	21	45	257

## Sheet: Controls
S.No.	Author	Year	2/2 (Controls)	X/2 (Controls)	X/X (Controls)
1	Francis et al. (1)	1999	NA	NA	NA	Allelic data available
2	Francis et al. (2)	1999	NA	NA	NA	Allelic data available
3	Iacoviello et al.	2000	NA	NA	NA
4	Zee et al.	2001	30	137	218
5	Vohnout et al.	2003	20	68	117
6	Kariz et al.	2007	14	75	134
7	Arman et al.	2008	9	56	105
8	Geismar et al.	2008	15	40	67
9	Soylu et al.	2008	13	45	59
10	Fragoso et al.	2010	38	97	113
11	Coker et al.	2011	34	77	124
12	Goracy et al.	2011	12	48	57
13	Rywik et al.	2011	8	31	37
14	Bashour et al.	2013	43		57
15	Present study	2014	12	46	342
